# Supplementary material for: Comprehensive analysis of plasma exosomal and non-exosomal microRNA profiles identifies potential early indicators of carcass traits in Japanese Black cattle
Source: BMC Genomics. 2026 Apr 6;27:494. doi: 10.1186/s12864-026-12820-w (PMC13188637; doi:10.1186/s12864-026-12820-w)
Supplement: Supplementary file 2 — Supplementary Material 2: Table S1. Information for the three steers used for small RNA-seq. [file 12864_2026_12820_MOESM2_ESM.xlsx]

## Sheet: Table S1A
Table S1A. Information for the three steers used for small RNA-seq.
Individual No.	Plasma sampling period	Plasma sampling age (months)	Plasma ID (Age-Bo-individual No.)
1	1st	21.5	20-Bo-1
	2nd	25.8	25-Bo-1
	3rd	30.6	30-Bo-1
2	1st	21.4	20-Bo-2
	2nd	25.6	25-Bo-2
	3rd	30.6	30-Bo-2
3	1st	20.7	20-Bo-3
	2nd	24.9	25-Bo-3
	3rd	31.7	30-Bo-3

## Sheet: Table S1B
Table S1B. Carcass performance records for the three steers.
Individual No.	Slaughter age	Carcass weight (kg)	Ribeye area (cm2)	Rib thickness (cm)	Subcutaneous fat thickness (cm)	Estimated yield percentage (%)	Marbling score
1	30.7566	546.4	60	9.2	3.7	73.2	10
2	30.5921	467	59	8.2	2.7	74.3	7
3	31.9737	625.3	73	7.7	3.5	73	7
