# Supplementary material for: Comprehensive analysis of plasma exosomal and non-exosomal microRNA profiles identifies potential early indicators of carcass traits in Japanese Black cattle
Source: BMC Genomics. 2026 Apr 6;27:494. doi: 10.1186/s12864-026-12820-w (PMC13188637; doi:10.1186/s12864-026-12820-w)
Supplement: Supplementary file 3 — Supplementary Material 3: Table S2. Results of whole-genome resequencing of Japanese Black cattle. [file 12864_2026_12820_MOESM3_ESM.xlsx]

## Sheet: Table S2A
Table S2A. Results of whole-genome resequencing of Japanese Black cattle.
Basic statistics
Raw reads of the genomic DNA	304040149
Read counts after base quality filtering	297597686
Number of mapped reads	297243057
Mapping rate	0.9988
Average mapping coverage for each chromosome	0.991
No.of variants in the whole genome	8434516

## Sheet: Table S2B
Table S2B. Detailed results of whole-genome resequencing of Japanese Black cattle.
Chromosome	Number of bases	Number of mapped bases	Coverage rate (%)
BTA1	158534110	157043731	99.06
BTA2	136231102	135256053	99.28
BTA3	121005158	120174766	99.31
BTA4	120000601	118928717	99.11
BTA5	120089316	119246925	99.3
BTA6	117806340	116581281	98.96
BTA7	110682743	109877185	99.27
BTA8	113319770	112435626	99.22
BTA9	105454467	103712306	98.35
BTA10	103308737	101423743	98.18
BTA11	106982474	106374379	99.43
BTA12	87216183	85892525	98.48
BTA13	83472345	83120835	99.58
BTA14	82403003	81832613	99.31
BTA15	85007780	84256034	99.12
BTA16	81013979	80295915	99.11
BTA17	73167244	72490993	99.08
BTA18	65820629	65467155	99.46
BTA19	63449741	63196809	99.6
BTA20	71974595	71401890	99.2
BTA21	69862954	69389008	99.32
BTA22	60773035	60602960	99.72
BTA23	52498615	52015032	99.08
BTA24	62317253	62000660	99.49
BTA25	42350435	42280110	99.83
BTA26	51992305	51518854	99.09
BTA27	45612108	45200564	99.1
BTA28	45940150	45643049	99.35
BTA29	51098607	50796070	99.41
BTAX	139009144	134463988	96.73
Total	2628394923	2602919776	99.1177
