# Supplementary material for: Comprehensive analysis of plasma exosomal and non-exosomal microRNA profiles identifies potential early indicators of carcass traits in Japanese Black cattle
Source: BMC Genomics. 2026 Apr 6;27:494. doi: 10.1186/s12864-026-12820-w (PMC13188637; doi:10.1186/s12864-026-12820-w)
Supplement: Supplementary file 4 — Supplementary Material 4: Table S3. List of 11 EX and 15 FC DE-miRNAs used for qRT-PCR analysis and their respective forward primer sequences. [file 12864_2026_12820_MOESM4_ESM.xlsx]

## Sheet: Table S3
Table S3. List of 11 EX and 15 FC DE-miRNAs used for qRT-PCR analysis and their respective forward primer sequences.
miRNA	Forward primer sequence
EX fraction
bta-let-7g	TGAGGTAGTAGTTTGTACAGTT
bta-miR-150	TCTCCCAACCCTTGTACCAGTGT
bta-miR-186	CAAAGAATTCTCCTTTTGGGCT
bta-miR-19b	TGTGCAAATCCATGCAAAACTGA
bta-miR-20a	TAAAGTGCTTATAGTGCAGGTAG
bta-miR-29b	TAGCACCATTTGAAATCAGTGTT
bta-miR-30b-5p	TGTAAACATCCTACACTCAGCT
bta-miR-335	TCAAGAGCAATAACGAAAAATGT
bta-miR-423-3p	AAGCTCGGTCTGAGGCCCCTCAGT
bta-miR-451	AAACCGTTACCATTACTGAGTTT
bta-miR-99a-5p	AACCCGTAGATCCGATCTTGT
bta-miR-93*	CAAAGTGCUGTTCGTGCAGGTA
FC fraction
bta-let-7g	TGAGGTAGTAGTTTGTACAGTT
bta-miR-141	TAACACTGTCTGGTAAAGATGG
bta-miR-150	TCTCCCAACCCTTGTACCAGTGT
bta-miR-152	TCAGTGCATGACAGAACTTGGG
bta-miR-155	TTAATGCTAATCGTGATAGGGGT
bta-miR-194	TGTAACAGCAACTCCATGTGGA
bta-miR-222	AGCTACATCTGGCTACTGGGT
bta-miR-2285bf	AAAACACGAACAAACTTTTTG
bta-miR-26a	TTCAAGTAATCCAGGATAGGCT
bta-miR-29c	TAGCACCATTTGAAATCGGTTA
bta-miR-335	TCAAGAGCAATAACGAAAAATGT
bta-miR-451	AAACCGTTACCATTACTGAGTTT
bta-miR-99a-5p	AACCCGTAGATCCGATCTTGT
bta-miR-484	TCAGGCTCAGTCCCCTCCCGAT
bta-miR-454-5p	TATGTGCCTTTGGACTACATC
bta-miR-93*	CAAAGTGCUGTTCGTGCAGGTA
*bta-miR-93 was used for internal control.
