# Supplementary material for: Comprehensive analysis of plasma exosomal and non-exosomal microRNA profiles identifies potential early indicators of carcass traits in Japanese Black cattle
Source: BMC Genomics. 2026 Apr 6;27:494. doi: 10.1186/s12864-026-12820-w (PMC13188637; doi:10.1186/s12864-026-12820-w)
Supplement: Supplementary file 5 — Supplementary Material 5: Table S4. Small RNA-seq quality statistics and mapping results. [file 12864_2026_12820_MOESM5_ESM.xlsx]

## Sheet: Table S4
Table S4. Small RNA-seq quality statistics and mapping results.
		Total reads		Number of read bases		Base quality (Phred scores)		Clustered reads (afte base filtering)		Mapped reads (rate)		Mapping rate (%)
Individuals (Age-Bo-No.)	Age (months)	EX fraction	FC fraction	EX fraction	FC fraction	EX fraction	FC fraction	EX fraction	FC fraction	EX fraction	FC fraction	EX fraction	FC fraction
20-Bo-1	21.5	24111985	23795978	1229711235	1213594878	37 (99.9998%)	37 (99.9998%)	4715354	15328136	2498008 (53%)	13682500 (89%)	53	89
25-Bo-1	25.8	23389851	24190384	1192882401	1233709584	37 (99.9998%)	37 (99.9998%)	5050291	13785496	2677550 (53%)	11506606 (83%)	53	83
30-Bo-1	30.6	35194093	26443420	1794898743	1348614420	37 (99.9998%)	37 (99.9998%)	11789823	11613231	3363691 (29%)	5821493 (58%)	29	58
20-Bo-2	21.4	22731845	22250710	1159324095	1134786210	37 (99.9998%)	37 (99.9998%)	5517424	11843881	3406096 (62%)	9885438 (83%)	62	83
25-Bo-2	25.6	24047924	26075782	1226444124	1329864882	37 (99.9998%)	37 (99.9998%)	4848708	11578469	2214433 (46%)	8456817 (73%)	46	73
30-Bo-2	30.6	32440319	29219842	1654456269	1490211942	37 (99.9998%)	37 (99.9998%)	12115776	11449850	2520752 (21%)	4633589 (41%)	21	41
20-Bo-3	20.7	22484469	21422774	1146707919	1092561474	37 (99.9998%)	37 (99.9998%)	4318989	12782203	2391458 (55%)	11057467 (86%)	55	86
25-Bo-3	24.9	22261000	23070939	1135311000	1176617889	37 (99.9998%)	37 (99.9998%)	5899879	14791727	2899960 (49%)	12684304 (86%)	49	86
30-Bo-3	31.7	28977222	25528082	1477838322	1301932182	37 (99.9998%)	37 (99.9998%)	7637775	11816275	1839409 (24%)	4886491 (41%)	24	41
Average		2.61821e+07	2.46664e+07					6.87711e+06	1.27766e+07			43.5556	71.1111
Individuals: Individuals' ID assigned according to age in months
Total Reads：The number of unannotated reads used for alignment with the reference genome
Mapped reads: reads mapped to miRNA genes and the mapping rates in the parenthesis
Mapping rate: percentage of reads mapped to the total number of reads in each sample
