# Supplementary material for: Comprehensive analysis of plasma exosomal and non-exosomal microRNA profiles identifies potential early indicators of carcass traits in Japanese Black cattle
Source: BMC Genomics. 2026 Apr 6;27:494. doi: 10.1186/s12864-026-12820-w (PMC13188637; doi:10.1186/s12864-026-12820-w)
Supplement: Supplementary file 6 — Supplementary Material 6: Table S5. List of miRNAs mapped to the Japanese Black cattle genome. [file 12864_2026_12820_MOESM6_ESM.xlsx]

## Sheet: Table S5
Table S5. List of miRNAs mapped to the Japanese Black cattle genome.
miRNA	20-EX-1	20-EX-2	20-EX-3	25-EX-1	25-EX-2	25-EX-3	30-EX-1	30-EX-2	30-EX-3
EX fraction
bta-let-7a-3p	45.5	36	45.5	50.5	23.5	7.5	87.5	0	0
bta-let-7a-5p	7737.99	12016.8	7294.99	9614.37	7843.54	13291.9	11843.1	4369.57	3693.72
bta-let-7b	18806.8	27947.8	18608.5	35928.2	26076.8	19441.8	53141.4	23735.8	17554.2
bta-let-7c	1845.6	2975.75	1881.1	3381.58	2786.1	3180.6	3030.1	1621.23	1643.39
bta-let-7d	1872.4	3419.2	2301.4	1753.25	1898.45	2560.35	2552.75	548.5	893
bta-let-7e	246.6	243.43	119.45	675.2	383.5	320.35	973.2	399.5	659.75
bta-let-7f	5348.1	7812.47	5341.57	5023.37	5135.8	8835	8559.08	2335.33	2739.73
bta-let-7g	12894.4	19473.8	12689.5	13648.3	12052.5	19433.8	9822.42	4468.75	3149.48
bta-let-7i	11165.5	17720	14705.5	17136	13082.5	17199.5	26413.5	9195	9226.5
bta-miR-1	91.83	73	30	83.33	82.5	33.5	340.5	48	219
bta-miR-100	257	535	258	159.5	296.5	117	0.5	227	182
bta-miR-10020	0	0	0	0	0	0	0	0	0
bta-miR-101	17774	27877	25104	29252	18046	21857	27141	7650	16185
bta-miR-10161-5p	0	0	0	0	0	0	0	0	0
bta-miR-10162-5p	0	14	16	0	23	0	55	0	0
bta-miR-10163-3p	0	0	0	0	0	0	0	0	0
bta-miR-10164-3p	29	12	0	15	0	0	0	0	0
bta-miR-10165-5p	0	0	0	0	0	0	0	0	0
bta-miR-10166-5p	0	0	0	0	0	0	0	0	0
bta-miR-10167-3p	0	0	0	0	0	0	0	0	0
bta-miR-10168-5p	0	0	0	0	0	0	0	0	0
bta-miR-10169-3p	0	0	0	0	0	0	0	0	0
bta-miR-10170-5p	0	0	0	0	0	0	0	0	0
bta-miR-10171-3p	0	0	0	0	0	0	0	0	0
bta-miR-10172-3p	233	346	180	118	248	59	207	144	44
bta-miR-10172-5p	0	0	1	0	0	0	0	0	0
bta-miR-10173-5p	0	0	0	0	0	0	0	0	0
bta-miR-10174-3p	3800	3100.67	2569.5	4394.33	2902.83	2635.5	2519.83	1596.67	1582.67
bta-miR-10174-5p	1	14.5	0	0	0	0	84.5	0	0
bta-miR-10175-3p	0	0	0	0	0	0	0	0	0
bta-miR-10175-5p	45	1	56	14	23	21	0	98	35
bta-miR-10176-5p	0	0	0	0	0	0	0	0	0
bta-miR-10177-5p	0	0	0	0	0	0	0	0	0
bta-miR-10178-5p	0	0	0	0	0	0	0	0	0
bta-miR-10179-5p	0	0	19	11	0	0	0	0	0
bta-miR-10180-3p	0	0	0	0	0	0	0	0	0
bta-miR-10181-5p	0	0	0	0	0	0	0	0	0
bta-miR-10182-3p	0	0	0	0	0	0	0	0	0
bta-miR-10182-5p	0	0	0	0	0	0	0	0	0
bta-miR-10183-5p	0	0	0	0	0	0	0	0	0
bta-miR-10184-3p	0	0	0	0	0	0	0	0	0
bta-miR-10185-5p	0	0	0	0	0	0	0	0	0
bta-miR-10225a	0	12	16	0	1	0	80	0	0
bta-miR-10225b	0	0	0	13	0	0	0	0	0
bta-miR-103	5502	7036.92	5300.92	10609.2	6666.25	5525.25	8180.42	3107.17	3193
bta-miR-105a	0	0	0	0	0	0	0	0	0
bta-miR-105b	0	0	0	0	0	0	0	0	0
bta-miR-106a	61.33	22	18	11.83	9.83	7.33	24.83	6.67	1.5
bta-miR-106b	1030	869.33	864	1021	548	475.83	589	79	154
bta-miR-107	3688.5	4548.42	2936.42	5133.75	3312.75	2217.25	2478.92	1182.67	1671.5
bta-miR-10a	1436	1096	1314.5	960.5	862.5	593.5	1126.5	695.5	1876
bta-miR-10b	3658	3062	1852.5	6436.5	3845.5	2191.5	3565.5	2347.5	3001
bta-miR-1179	0	0	0	0	0	0	0	0	0
bta-miR-1185	0	0	0	0	0	0	0	0	0
bta-miR-1193	0	0	0	0	0	0	0	0	0
bta-miR-1197	0	0	0	0	0	0	0	0	0
bta-miR-11971	32.5	38.5	36.5	26	30.5	26.5	10	7.5	2
bta-miR-11972	23	18	1	4	34	20	89	6	55
bta-miR-11973	35	0	39	24	0	0	0	0	0
bta-miR-11974	0	0	8	0	0	0	0	0	0
bta-miR-11975	0.33	0	0	0	0	4.33	0	0	0
bta-miR-11976	2.83	0	0	0.5	0	4.33	0	0	0
bta-miR-11977	3.67	11.67	10.33	8.67	3	3	4.67	4	0.67
bta-miR-11978	17	17	24	0	40	18	0	0	0
bta-miR-11979	0	0	0	0	0	0	0	0	0
bta-miR-11980	47	57	47	0	40	29	2	220	77
bta-miR-11981	0	0	0	0	0	0	0	0	0
bta-miR-11982	66	16	0	0	43	0	0	0	63
bta-miR-11983	0	0	0	0	0	0	0	0	0
bta-miR-11984	0	0	0	0	0	0	0	0	0
bta-miR-11985	0	0	0	0	0	0	0	0	0
bta-miR-11986	0	0	0	0.5	0	0.5	0	0	0
bta-miR-11986b	300	330	33	302.5	260	175.5	0	62	234
bta-miR-11986c	28	90	68	18	25	65	0	37	44
bta-miR-11987	82	114	44	150	32	246	441	233	431
bta-miR-11988	0	0	0	0	0	0	0	0	0
bta-miR-11989	0	0	18	0	0	1	0	0	0
bta-miR-11990	0	0	0	0	0	0	0	0	0
bta-miR-11991	14	51	28	0	29	49	21	0	1
bta-miR-11992	35	33	0	19	0	0	92	41	0
bta-miR-11993	0	11	11	11	0	0	0	0	0
bta-miR-11994	10	0	0	0	0	0	0	0	0
bta-miR-11995	9	1	0	0	0	0	0	0	0
bta-miR-11996	0	0	0	0	0	0	0	0	0
bta-miR-11997	0	10	0	0	0	0	0	0	0
bta-miR-11998	55	0	29	17	0	50	0	0	0
bta-miR-11999	0	0	0	0	0	0	0	0	0
bta-miR-12000	0	0	0	0	0	0	0	0	0
bta-miR-12001	0	0	0	0	0	0	0	0	0
bta-miR-12002a	0	0	0	0	0	0	0	0	0
bta-miR-12002b	0	1	0	0	0	0	0	0	0
bta-miR-12003	0	0	0	0	0	0	0	0	0
bta-miR-12004	0	0	0	0	0	0	0	0	0
bta-miR-12005	0	0	0	0	0	0	0	0	0
bta-miR-12006	0	0	0	0	0	0	0	0	0
bta-miR-12007	0	0	0	0	0	0	0	0	0
bta-miR-12008	0	6	0	0	0	0	0	0	0
bta-miR-12009	0	0	0	0	0	0	0	0	0
bta-miR-12010	0	0	0	0	0	0	0	0	0
bta-miR-12011	0	0	0	0	0	0	0	0	0
bta-miR-12012	0	0	0	0	0	0	0	0	0
bta-miR-12013	0	0	0	0	0	0	0	0	0
bta-miR-12014	0	0	0	0	0	0	0	0	0
bta-miR-12015	0	0	0	0	0	0	0	0	0
bta-miR-12016	0	0	0	0	0	0	0	0	0
bta-miR-12017	0	0	0	0	0	0	0	0	0
bta-miR-12018	0	0	0	0	0	0	0	0	0
bta-miR-12019	0	0	0	0	0	0	0	0	0
bta-miR-12020	0	0	0	0	0	0	0	0	0
bta-miR-12021	0	0	0	0	0	0	0	0	0
bta-miR-12022	0	0	0	0	0	0	0	0	0
bta-miR-12023	0	0	0	1	0	0	0	0	0
bta-miR-12024	0	0	0	0	0	0	0	0	0
bta-miR-12025	6	0	1	0	0	0	0	0	0
bta-miR-12026	0	0	0	0	0	0	0	0	0
bta-miR-12027	16	12	0	0	0	0	0	0	0
bta-miR-12028	0	0	0	0	0	0	0	0	0
bta-miR-12029	0	0	0	0	0	0	0	0	0
bta-miR-12030	1	0	1	0	1	0	0	2	2
bta-miR-12031	0	0	0	0	0	0	0	0	0
bta-miR-12032	0	0	0	0	0	0	0	0	0
bta-miR-12033	0	8	0	0	0	0	0	0	0
bta-miR-12034	70	74	38	796	1647	1758	314	566	946
bta-miR-12035	0	0	0	0	0	0	0	0	0
bta-miR-12036	0	0	0	0	0	0	0	0	0
bta-miR-12037	0	0	0	0	0	0	0	0	0
bta-miR-12038	0	0	0	0	0	0	0	0	0
bta-miR-12039	0	0	0	0	0	0	0	0	0
bta-miR-12040	0	0	0	0	0	0	0	0	0
bta-miR-12041	0	0	0	0	0	15	0	0	0
bta-miR-12042	0	0	0	0	0	0	0	0	0
bta-miR-12043	0	9	11	0	0	0	0	0	0
bta-miR-12044	0	0	0	0	0	15	0	0	0
bta-miR-12045	0	0	0	0	0	0	0	0	0
bta-miR-12046	0	0	0	0	28	0	0	0	0
bta-miR-12047	0	0	0	0	0	0	0	0	0
bta-miR-12048	0	0	0	0	0	0	0	0	0
bta-miR-12049	0	0	0	0	0	0	0	0	0
bta-miR-12050	0	0	0	0	0	0	0	0	0
bta-miR-12051	0	0	9	0	0	0	0	0	0
bta-miR-12052	0	0	0	0	0	0	0	0	0
bta-miR-12053	0	0	0	0	0	0	0	0	0
bta-miR-12054	0	0	0	0	0	0	0	0	0
bta-miR-12055	0	0	0	0	0	0	0	0	0
bta-miR-12056	0	0	0	0	0	0	0	0	0
bta-miR-12057	0	0	0	0	0	0	0	0	0
bta-miR-12058	0	0	0	0	0	0	0	0	0
bta-miR-12059	0	0	0	0	0	0	0	0	0
bta-miR-12060	0	0	0	0	0	14	0	0	0
bta-miR-12061	0	0	22	0	0	10	0	0	0
bta-miR-12062	0	0	0	0	0	0	0	0	0
bta-miR-12063	0	0	0	0	0	0	0	0	0
bta-miR-12064	0	0	0	23	32	0	0	0	0
bta-miR-122	47079	264583	62836	45640	134096	29779	70532	107661	108720
bta-miR-1224	25	10	37	13	0	15	163	73	51
bta-miR-1225-3p	0	0	0	0	0	0	0	0	0
bta-miR-1246	2428	2699	3879	2114	1402	2888	6221	5295	5889
bta-miR-1247-3p	0	0	0	0	0	0	0	0	0
bta-miR-1247-5p	16	25	3	32	0	6	57	0	0
bta-miR-1248	0	0	0	0	0	0	0	0	0
bta-miR-1249	153	119	220	139	115	133	0	0	0
bta-miR-124a	4	0	0	0	0	3.33	0	0	0
bta-miR-124b	4	0	0	0	0	3.33	0	0	0
bta-miR-1251	0	0	0	0	0	0	0	0	0
bta-miR-1256	0	0	0	0	0	0	0	0	0
bta-miR-125a	4576	4531	2806	7156	4609	3196	4952	2661	4548
bta-miR-125b	2531.5	4218.5	2306.5	3259.5	3396	3434	2413.5	999	1776
bta-miR-1260b	2	1	1	2	16	1	4	4	0
bta-miR-126-3p	18462	12487	8027	34514	20073	20419	36517	13490	23852
bta-miR-1264	0	0	0	0	0	0	0	0	0
bta-miR-126-5p	8649	8605	4425	19908	12494	7235	12678	4501	9682
bta-miR-127	122	147	125	205	184	141	304	83	234
bta-miR-1271	48	32	116	62	46	84	70	0	103
bta-miR-1277	65	41	39	57	70	116	0	0	0
bta-miR-128	6535.5	5851	5979	3676.5	2954.5	5889.5	4957.5	1841.5	1902.5
bta-miR-1281	0	0	0	0	0	0	0	0	0
bta-miR-1282	0	0	0	0	0	0	0	0	0
bta-miR-1284	0	0	0	0	0	0	0	1	0
bta-miR-1287	0	0	0	0	0	0	0	0	0
bta-miR-129	13.5	1.5	9.5	27.5	11	6.5	0	0	18
bta-miR-1291	0	0	0	0	0	0	0	0	20
bta-miR-129-3p	4	0	0	0	0	0	0	0	0
bta-miR-129-5p	13.5	1.5	9.5	27.5	11	6.5	0	0	18
bta-miR-1296	12	41	10	91	33	0	0	52	0
bta-miR-1298	0	0	0	0	0	0	0	0	0
bta-miR-1301	0	0	0	0	0	0	0	0	0
bta-miR-1306	4118	3159	4813	5060	3228	3206	6296	2573	3193
bta-miR-1307	1609	1362	1419	1011	935	641	1955	1087	1330
bta-miR-130a	754	590	500	970.5	682.5	424.5	2552	1237	967.5
bta-miR-130b	873	378	410	875.5	169.5	196.5	3028	832	713.5
bta-miR-132	141	133	179	72	132	173	0	0	0
bta-miR-133a	137.17	36.33	8	13	24.83	13.83	87.83	0	0
bta-miR-133b	49.67	2.33	0	0	4.33	8.33	0.33	0	0
bta-miR-133c	0	0	0	0	0	0	0	0	0
bta-miR-134	0	0	0	0	0	0	0	0	0
bta-miR-1343-3p	614	505	805	316	138	350	848	300	340
bta-miR-1343-5p	0	5	0	1	0	6	0	0	0
bta-miR-135a	0	0	0	11	0	0	0	0	0
bta-miR-135b	0	0	0	0	0	0	0	0	0
bta-miR-136	9	44	24	28	0	10	0	0	0
bta-miR-137	0	0	0	0	0	0	0	0	0
bta-miR-138	55	110.5	48	163.5	45.5	25.5	3	115.5	33
bta-miR-1388-3p	1051	602	620	770	506	250	540	569	547
bta-miR-1388-5p	151	54	28	152	33	49	128	73	41
bta-miR-139	431	606	184	447	531	565	175	0	98
bta-miR-140	19648	24935	20642	16821	11228	15937	22196	16069	12980
bta-miR-141	8139.5	9310.5	6459.5	8876.5	8432.5	4630.5	11709	8704	7412.5
bta-miR-142-3p	3067	3638	2432	2834	3601	5867	1240	408	529
bta-miR-142-5p	81402	95849	75648	73435	68991	134327	35320	10634	17112
bta-miR-143	10160	14825	10328	16980	20966	7112	17516	8499	7408
bta-miR-1434-3p	0	0	0	0	0	0	0	0	0
bta-miR-1434-5p	0	0	0	0	0	0	0	0	0
bta-miR-144	727	979	1446	1818	992	703	529	292	98
bta-miR-145	1448	756	811	1015	1017	405	538	408	494
bta-miR-1468	752	969	483	1296	672	688	742	516	616
bta-miR-146a	1744.5	3479	1298.5	2502	2770	2305.5	1958.5	994.5	595.5
bta-miR-146b	124.5	218	165.5	284	168	124.5	463.5	286.5	81.5
bta-miR-147	242	317	109	267	212	112	993	539	126
bta-miR-148a	7476	15008.3	7871	6500	10204	5090.83	12865	10261.7	7997
bta-miR-148b	4786	3990.33	4278.5	3398.5	2673	3149.83	5615	2743.17	2403
bta-miR-148c	0	0	0	0	0	0	0	0	0
bta-miR-148d	0	0	0	0	0	0	0	0	0
bta-miR-149-3p	0	0	0	0	0	0	0	0	0
bta-miR-149-5p	17	82	10	54	0	60	89	0	57
bta-miR-150	322460	436758	240446	213603	221071	673331	30388	7185	18537
bta-miR-151-3p	6895	6310	6282	5873	4700	7555	10193	4275	4189
bta-miR-151-5p	209.5	323	192	226	424	323	85	203.5	3
bta-miR-152	2171	2238.33	1449.5	2123.5	1662	809.33	3399	2073.17	2240
bta-miR-153	4.5	18	0	0	0	0	0	0	38
bta-miR-154a	9	0	0	0	0	0	0	0	0
bta-miR-154b	0	0	0	0	0	0	0	0	0
bta-miR-154c	69	55	57	43	65	43	0	0	1
bta-miR-155	2770	5495	2843	4355	4776	6447	3325	700	851
bta-miR-1584-3p	0	0	0	18	0	0	0	0	0
bta-miR-1584-5p	0	0	0	0	0	0	0	0	0
bta-miR-15a	5643	6223	5787.5	7028.5	3878.5	3813.5	4436	2635.5	1974
bta-miR-15b	7024	7330	6729.5	6076.5	3557.5	5299.5	3579	2257.5	2008
bta-miR-1603	0	0	0	0	0	0	0	0	0
bta-miR-16a	28003.3	40601.5	37814.5	56456.3	30563.5	36314.7	35502.7	12682.2	13854.3
bta-miR-16b	182034	302710	292126	348072	187164	307226	342711	95209.7	135038
bta-miR-1721	0	0	0	0	0	0	0	0	0
bta-miR-17-3p	68	45	0	76	46	82	1	0	0
bta-miR-17-5p	1670.83	1618.83	1729.5	1839.83	919.83	743.17	1542.83	954.17	369.5
bta-miR-1777a	1	0	0	0	0	0	0	0	0
bta-miR-1777b	0	0	0	0	0	0	0	0	0
bta-miR-1814a	0	0	0	0	0	0	0	0	0
bta-miR-1814b	0	0	0	0	0	0	0	0	0
bta-miR-1814c	0	0	0	0	0	0	0	0	0
bta-miR-181a	4104.5	4192.25	3418.75	3741	2711	7222.5	681	813.25	552.5
bta-miR-181b	680.5	693.75	9567	13034	14264	7640	13638.5	13709.5	11180.5
bta-miR-181c	62	42	36	0	20	17	0	0	32
bta-miR-181d	11	0	0	34	54	0.5	0	0	0
bta-miR-182	32	42	38	44	21	25	86	0	88
bta-miR-183	19	65	0	21	50	25	130	0	77
bta-miR-1835	0	0	0	0	0	0	0	0	0
bta-miR-1839	738	794	619	878	598	526	866	729	384
bta-miR-184	236	333	147	1587	330	304	0	0	0
bta-miR-1842	66	12	16	12	0	21	0	73	43
bta-miR-1843	0	0	0	0	0	0	0	0	0
bta-miR-185	2601	5103	5847	6744	3559	2823	7691	3074	2966
bta-miR-186	6995	7622	6060	6030	5338	7026	3076	1922	2239
bta-miR-187	5	28	0	0	0	19	0	0	0
bta-miR-188	27	9	0	26	26	27	80	0	0
bta-miR-18a	448.5	148.5	514.5	500.5	166.5	170	72.5	67.5	93
bta-miR-18b	2.5	5.5	9.5	22.5	13.5	8	0.5	0.5	0
bta-miR-190a	0	8	40	24	1	7	0	0	54
bta-miR-190b	66	54	76	68	33	46	68	19	0
bta-miR-191	17213	20183	22167	13548	11272	14033	19061	7902	10250
bta-miR-1911	0	0	0	0	0	0	0	0	0
bta-miR-191b	11	13	36	0	0	6	0	0	0
bta-miR-192	82428	100699	53167.5	88818	85769	48528.5	126208	83466.5	87536.5
bta-miR-193a	0	0	0	0	0	0	0	0	0
bta-miR-193a-3p	0	12	0	19	0	0	0	0	0
bta-miR-193a-5p	1237	2043	689	930	507	556	2554	2302	1745
bta-miR-193b	27	101	78	10	34	37	0	0	0
bta-miR-194	11230.5	16097	0	0	0	0	0	0	0
bta-miR-1949	0	0	0	0	0	0	0	0	0
bta-miR-194b	0	0	489.25	563	519.5	898.5	288	166.25	136
bta-miR-194b-3p	0	0	0	0	0	0	0	0	0
bta-miR-195	643.83	747	443	976.33	1174	361.67	542.67	574.17	617.33
bta-miR-196a	7	20	0	0	12	0	0	0	0
bta-miR-196b	17	22	34	1	63	25	0	0	49
bta-miR-197	1855	934	1418	2151	1506	1632	376	213	373
bta-miR-199a-3p	3328.67	4909.75	4646.67	5807.67	4559.08	2708.17	7773.17	4908	4566.92
bta-miR-199a-5p	97.33	47	48	84	109	18.83	91.83	15	84.5
bta-miR-199b	106.33	299	286	427	215	186.33	164.33	55	263
bta-miR-199c	399	578.75	496	697	446.75	248.5	845.5	570	467.25
bta-miR-19a	2468	1768	1994.33	1692.33	1272	1666	926	492.33	597.33
bta-miR-19b	3794	3011	3555.83	3532.83	1889.5	3383	1473	400.83	1028.83
bta-miR-200a	2971.5	3171.5	2529.5	3730.5	2683.5	1778	2967	3912	3010.5
bta-miR-200b	736.5	1140.5	697	1116	920	606.5	1202	548	762.5
bta-miR-200c	846.5	1271.5	850	1189.5	723	580.5	1601	1437	1001.5
bta-miR-202	0	0	8	0	0	0	0	0	0
bta-miR-204	448	68	329.5	142	285	147	0	1	177
bta-miR-205	3212	4546	2409	4490	2940	2594	4667	1327	1627
bta-miR-206	376.33	44	38	85.33	31	55	503	0	205
bta-miR-208a	17	0	0	0	0	0	0	0	0
bta-miR-208b	452	11	29	0	1	31	81	0	16
bta-miR-20a	10879.8	9831.5	10601	8643.83	7313.83	8014.33	5621.83	2272.17	2382
bta-miR-20b	166	108.33	102.5	191.5	140.5	128.33	83.5	62	104
bta-miR-210	265	167	214	134	88	167	649	277	335
bta-miR-211	51	99	149.5	42	124	41	49	0	37
bta-miR-212	0	0	0	0	0	0	0	0	0
bta-miR-21-3p	77	94	76	51	1	39	96	0	0
bta-miR-214	962	897	1182	1285	933	688	581	854	584
bta-miR-215	26797	20905	17394.5	28135	20249	12637.5	26460	15008.5	15140.5
bta-miR-21-5p	166444	239287	134075	156610	159089	141110	139242	122784	82243
bta-miR-216a	15	9	13	0	0	0	0	0	0
bta-miR-216b	0	0	0	0	0	0	0	0	0
bta-miR-217	0	0	0	0	26	0	0	0	0
bta-miR-218	55.5	25.5	55.5	10	88.5	25.5	131	46.5	38.5
bta-miR-219	0	0	0	0	0	0	0	0	0
bta-miR-219-3p	0	0	0	0	0	0	0	0	0
bta-miR-219-5p	0	0	0	0	0	0	0	0	0
bta-miR-219b-3p	15	0	0	0	0	0	0	0	0
bta-miR-221	23764	15902	19392	17808	14546.5	9711	15886	8798	9892
bta-miR-222	1940	1800	1347	1723	1790	1050	763	839	279
bta-miR-223	103195	51373	82844	60678	70111	23524	59490	25118	28830
bta-miR-22-3p	16750	17296	10836	12587	11877	8209	10102	7056	7108
bta-miR-224	192	225	310	176	160	194	370	128	298
bta-miR-22-5p	687	569	237	215	290	169	79	220	262
bta-miR-2284a	0	0	0	0	0.5	0	0	0	0
bta-miR-2284aa	60.1075	43.455	56.63	24.4	27.43	36.7	30.88	0.09	17.14
bta-miR-2284ab	965.76	1072.33	647.5	628	651.5	411.33	673	402.5	471
bta-miR-2284ac	0	0	0	0	0	0	0	0	0
bta-miR-2284b	7.5	0	0	0	0	0	0.5	0.5	0
bta-miR-2284c	0	0	0	0	0	0	0	0	10
bta-miR-2284d	0	0	0	0.33	0	0	2.33	0	0
bta-miR-2284e	0	0	0	0	0	0	0	0	0
bta-miR-2284f	7	0	0	1	1	0	0	0	33
bta-miR-2284g	0	0	0	0	0	0	0	0	0
bta-miR-2284h-3p	0	0	0	0	0	0	0	0	0
bta-miR-2284h-5p	0.61	1.95	0.84	0.41	0.45	0.33	2.62	0.41	0.41
bta-miR-2284i	0	0	0	0	0	0	0.5	0	0.5
bta-miR-2284j	1.19	2.74	2.78	1.02	7.08	5.82	1.44	1.54	0.88
bta-miR-2284k	2.08	6	1.5	0.75	0.5	1	2	0.5	7
bta-miR-2284l	0	0	0	0.06	0	0	0	0	0
bta-miR-2284m	4.64	5.14	1.58	1.31	2.33	7.17	0.92	0	16.75
bta-miR-2284n	0	0.04	17	0	0	21	0	0	0
bta-miR-2284o	0.5	1.17	0	0.08	0	0.5	2	0	0
bta-miR-2284p	0	6	0	24	0	0	0	0	0
bta-miR-2284q	0	0	0	0.12	0	0	0	0	0
bta-miR-2284r	0	0	0	0	0	0.11	0	0	0
bta-miR-2284s	1.57	0	0	2.98	0	0	0	0	0
bta-miR-2284t-3p	0	0	0	0	0	0	0	0	0
bta-miR-2284t-5p	0	0	0	0	0	0	0	0	0
bta-miR-2284u	0	0	0	0	0	0	0	0	0
bta-miR-2284v	0	0	0.33	0	0	0.33	0	0	0
bta-miR-2284w	292	391	296	115	122	145	182.5	62	224.5
bta-miR-2284x	5872.33	6421.01	4396.07	4172.36	3531.72	5422.68	8085.52	3242.41	3066.41
bta-miR-2284y	12.6929	15.18	10.1629	12.4314	12.39	16.3971	29.2857	3.57	6.74
bta-miR-2284z	132.141	84.8386	105.78	56.8671	45.5771	58.7586	71.24	11.54	37.43
bta-miR-2285a	0	7	0	0	0	0	0	0	0
bta-miR-2285aa	69	15	32.67	0	26	75	0	0	0
bta-miR-2285ab	1	0	0	1	0	1	0	0	0
bta-miR-2285ac	0	0	0	0	0	0	0	0	0
bta-miR-2285ad	11	2.5	0	0.5	0.14	10.83	0	0	0
bta-miR-2285ae	0	0	0	0	29	1	0	0	0
bta-miR-2285af	11.11	0	0	0	0	4.5	0	0	0
bta-miR-2285ag-3p	0	0	0	0	0	0	0	0	0
bta-miR-2285ah-5p	0	0	0	0	0	0	0	0	0
bta-miR-2285ai-5p	0	0	0	0	0	0	0	0	0
bta-miR-2285aj-5p	35.57	48.83	49.67	54.25	23.17	24.17	40.67	1	3
bta-miR-2285ak-5p	0.5	15.5	1.5	0.5	0	0	0	71.5	0
bta-miR-2285al-5p	0	0	0	0	0	0	0	0	0
bta-miR-2285am-5p	40.67	50	22.83	38	82.61	74.5	0	0	0
bta-miR-2285an	0	0	49	0	0	0	0	0	0
bta-miR-2285ao	0	0	0	0	0	0	0	0	0
bta-miR-2285ap	0	0	0	0.17	0.14	2.25	0	0	0
bta-miR-2285aq	0	0	0	0	0	0	0	0	0
bta-miR-2285ar	0	0.5	0	16	9	11.5	0	0	0
bta-miR-2285as	0	0	0	0	0	0	0	0	0
bta-miR-2285at	0	4.87	0	0	0	0	0	27.27	0
bta-miR-2285au	1.94	3.32	1.38	2.12	3.32	0.81	3.69	1.56	1.06
bta-miR-2285av	7.56	8.94	6.94	11.76	8.61	5.13	15.89	5	2.17
bta-miR-2285aw	0	0	0	0	0	0	0	0	0
bta-miR-2285ax	0	0	0.18	0	0.25	0.91	0.2	0.33	0
bta-miR-2285ay	0	0	0.52	0	0	1.41	0	0	0
bta-miR-2285az	0	0	0	1.67	0	0	0	0	0
bta-miR-2285b	29.3	29.9	46	48.67	10.5	7.375	0	0	14.5
bta-miR-2285ba	0	9.5	8.83	6.5	0	0	0	0	0
bta-miR-2285bb	2	38	16	28	34.5	20	0	0	0
bta-miR-2285bc	207.5	354	499.18	628.5	280.75	279.91	125	81.33	149
bta-miR-2285bd	0	0.5	0	10	9	0.5	0	0	0
bta-miR-2285be	0	0	16.5	0	0	0	0	0	0
bta-miR-2285bf	753.67	773.33	727.25	784.58	842.67	1332.81	93.67	90.5	120.87
bta-miR-2285bg	2.5	0	0	0	0	0	0	0	0
bta-miR-2285bh	0	0	0.5	0.5	0	0	0	0	1
bta-miR-2285bi	0	0	0	0	9	0	0	0	0
bta-miR-2285bj	0	0	0	0	0	0.11	0	0	0
bta-miR-2285bk	0	0	0	0	11.17	0	0	0	0
bta-miR-2285bl	0.25	0.2	0.7	0.1	0	29.9	0	0	0
bta-miR-2285bm	0	0	0	1	0	0	0	0	0
bta-miR-2285bn	11.04	5.76	9.05	2.73	3.76	14.9	0	0	0
bta-miR-2285bo	3.47	3.14	0.25	2.25	6.17	0.5	0.67	0.5	0.5
bta-miR-2285bp	0	0	0	7.33	0	0	0	0	0
bta-miR-2285bq	0	0	0.11	0	0	0	0	0	0
bta-miR-2285br	0.11	15	4.17	0	0	13	0	0	0
bta-miR-2285bs	0	0	0	0	0	0	0	0	40
bta-miR-2285bt	0	14	0	18	1.67	0	0	0	0
bta-miR-2285bu	0.2	0	0	0	0	0.64	0	0	0
bta-miR-2285bv	0	0	0	0	0	0	0	0	0
bta-miR-2285bw	0	0	0	0	0	0	0	0	0
bta-miR-2285bx	0	0	0	0	0	0	0	0	0
bta-miR-2285by	14.33	14.33	4.5	3	5.5	6.33	8	1.5	24
bta-miR-2285bz	20	18	11	34	0	0	0	0	0
bta-miR-2285c	6	0	0	0	0	0	0	0	0
bta-miR-2285ca	0	0	0	0	0	0	0	0	0
bta-miR-2285cb	0	0	0	0	0	0	0	0	0
bta-miR-2285cc	5.5	33	2.31	28.5	6.88	14.53	0	0	0
bta-miR-2285cd	0	0	3.97	0	0.14	0	0	0	0
bta-miR-2285ce	8.19	3.69	8.48	27.98	0.33	4.04	0	0	0
bta-miR-2285cf	0.1	0.24	0.08	0.37	0.21	0	0.28	0.11	0.11
bta-miR-2285cg	0	0	0	0	0	0	0	0	0
bta-miR-2285ch	0	0	0	0	0	0	0	0	0
bta-miR-2285ci	0	0	0.44	0	0	0	0	0	0
bta-miR-2285cj	2.86	3.57	10.82	0	12.43	11.52	0	0	0
bta-miR-2285ck	0	3	5	0	0	0	0	0	0
bta-miR-2285cl	0	0.04	0	0	0	0	0	0	0
bta-miR-2285cm	28	15	0	0	0	10.2	0	0	0
bta-miR-2285cn	0	0	0	0	0	0	0	0	0
bta-miR-2285co	0.25	9.2	0.7	0.1	0	1.9	0	0	0
bta-miR-2285cp	0	0	0	0	0	0	0	0	0
bta-miR-2285cq	0	0	0	0	0	0	0	0	0
bta-miR-2285cr	0	0	0	0	0	0	0	0	0
bta-miR-2285cs	0	0	0	0	0.14	0.11	0	0	0
bta-miR-2285ct	0	0	0	0	0	0	0	0	0
bta-miR-2285cu	0	0	0	0	1	0	0	0	0
bta-miR-2285cv	0	0	0	0	0	0	0	0	0
bta-miR-2285cw	2.11	3.25	0	0.06	0	0	0	0	0
bta-miR-2285cx	0	0	0	0	0	0	0	0	0
bta-miR-2285cy	0	14.25	10.25	0	9	0.67	1	0	0
bta-miR-2285cz	0	0	0	0	0	0	0	0	0
bta-miR-2285d	0.48	0	0	0	0	0	0	0	0
bta-miR-2285da	20.71	0.12	0.38	0.23	0	0.38	0	0	0
bta-miR-2285db	0	0	0	0	0	0	0	0	0
bta-miR-2285dc	19.67	34	8.83	25	43.61	74.5	0	0	0
bta-miR-2285dd	0.71	0.12	0.38	0.23	4.25	0.38	0	0	0
bta-miR-2285de	0	0	0	0	0	0	0	0	0
bta-miR-2285df	0	0	0	0	0	0	0	0	0
bta-miR-2285dg	0	0	0	0	0	0	0	0	0
bta-miR-2285dh	0	0	0	0	0	0	0	0	0
bta-miR-2285di	0	0	0	0	0	0	0	0	0
bta-miR-2285dj	0	0	0	0	0	0	0	0	0
bta-miR-2285dk	0	0	9	0	0	0	0	0	0
bta-miR-2285dl-3p	0.1	0.17	0.17	0	0.33	0	0	0	0
bta-miR-2285dm	0	0	0	0	0	0	0	0	0
bta-miR-2285e	0.6	1.5	2.335	3.25	5.5	0.35	0	0	0
bta-miR-2285f	48.32	36.34	60.49	32.98	41.73	44.35	0	0	0
bta-miR-2285g	1	0	0	8.33	0	3.33	0	0	0
bta-miR-2285h	0	0	0	0	0	0	0	0	0
bta-miR-2285i	28	14	0	2	0	1	0	0	0
bta-miR-2285j	10.67	16.75	8.5	16.33	10	12	0	0	0
bta-miR-2285k	10.26	18.14	7.9	19.22	16.83	23.6	15.6	0	0
bta-miR-2285l	0	0	0	2	0	0	0	0	0
bta-miR-2285m	0	0	0	0	4.89	0	0	0	0
bta-miR-2285n	2.12	0	2.51	0	0.12	0.29	0	0	0
bta-miR-2285o	2.8	8.9	2.4	2.4	0	0.14	0	0	0
bta-miR-2285p	224.33	130.67	213.33	158	142.33	84	274.33	2	94
bta-miR-2285q	43	18	34	10	25	42	0	0	0
bta-miR-2285r	0	0	0	0	0.14	0	0	0	0
bta-miR-2285s	0	0	0	1	0	0	0	0	0
bta-miR-2285t	12	154	29	133	0	44	188	154	1
bta-miR-2285u	0	1.75	0	0	0	2.39	0	0	0
bta-miR-2285v	0.33	0	0.75	0	0	0.17	0	0	0
bta-miR-2285w	0	0	0	3.67	0	0	0	0	0
bta-miR-2285x	1.6	1.8	0.44	0	0	0	0	0	0
bta-miR-2285y	0	0	0	0	0	0	0	0	0
bta-miR-2285z	0	0	0	0	0	0	0	0	0
bta-miR-2286	0	0	0	0	0	0	0	0	0
bta-miR-2287	0	0	0	0	0	0	0	0	0
bta-miR-2288	0	0	0	0	0	0	0	0	0
bta-miR-2289	0	0	0	0	0	0	0	0	0
bta-miR-2290	0	0	0	0	0	0	0	0	0
bta-miR-2291	0	0	0	0	0	0	0	0	0
bta-miR-2292	0	0	0	0	0	0	0	0	0
bta-miR-2293	0	0	0	0	0	0	0	0	0
bta-miR-2294	0	0	0	0	0	0	0	0	0
bta-miR-2295	0	0	0	0	0	0	0	0	0
bta-miR-2296	0	0	0	0	0	0	0	0	0
bta-miR-2297	0	0	0	0	0	0	0	0	0
bta-miR-2298	0	0	0	0	0	0	0	0	0
bta-miR-2299-3p	42	50	51	15	20	0	0	90	51
bta-miR-2299-5p	0	0	15	26	0	0	0	0	0
bta-miR-2300a-5p	0	0	0	0	0	0	0	0	0
bta-miR-2300b-3p	0	0	0	0	0	0	133	0	0
bta-miR-2301	0	0	0	0	0	0	0	0	0
bta-miR-2302	0	0	0	0	0	0	0	0	0
bta-miR-2303	0	0	0	0	0	0	0	0	0
bta-miR-2304	0	0	0	0	0	0	0	0	0
bta-miR-2305	0	0	0	0	0	0	0	0	0
bta-miR-2306	0	0	0	0	0	0	0	0	0
bta-miR-2307	0	0	0	0	0	0	0	0	0
bta-miR-2308	0	0	0	0	0	0	0	0	0
bta-miR-2309	0	0	0	0	0	0	0	0	0
bta-miR-2310	0	0	0	0	0	0	0	0	0
bta-miR-2311	0	0	0	0	0	0	0	0	0
bta-miR-2312	0	0	0	0	0	0	0	0	0
bta-miR-2313-3p	0	13	0	0	0	0	0	0	0
bta-miR-2313-5p	0	0	0	0	0	0	0	63	0
bta-miR-2314	0	0	0	0	0	0	0	0	0
bta-miR-2315	0	0	0	0	0	0	0	0	0
bta-miR-2316	0	0	0	18	0	0	0	0	0
bta-miR-2317	0	0	0	0	0	0	0	0	0
bta-miR-2318	0	0	0	0	0	0	0	0	0
bta-miR-2319a	0	0	0	0	0	0	0	0	0
bta-miR-2319b	0	0	0	0	0	0	0	0	0
bta-miR-2320-3p	0	0	0	0	0	0	0	0	0
bta-miR-2320-5p	0	25	0	20	0	1	0	0	50
bta-miR-2321	0	0	0	0	0	0	0	0	0
bta-miR-2322-3p	0	0	0	0	0	0	0	0	0
bta-miR-2322-5p	0	0	0	0	0	0	0	0	0
bta-miR-2323	0	0	0	0	0	0	0	0	0
bta-miR-2324	0	1	0	0	0	0	0	0	0
bta-miR-2325a	0	0	0	0	0	0	0	0	0
bta-miR-2325b	0	0	0	0	0	0	0	0	0
bta-miR-2325c	0	0	0	0	0	0	0	0	0
bta-miR-2326	0	0	0	0	0	0	0	0	0
bta-miR-2327	0	0	0	0	0	0	0	0	0
bta-miR-2328-3p	0	0	0	0	0	0	0	0	0
bta-miR-2328-5p	0	7	0	0	0	0	0	0	0
bta-miR-2329-3p	0	0	0	0	0	0	0	0	0
bta-miR-2329-5p	0	0	0	0	0	0	0	0	0
bta-miR-2330-3p	0	0	0	0	0	0	0	0	0
bta-miR-2330-5p	0	0	0	0	0	0	0	0	0
bta-miR-2331-3p	0	0	0	0	0	0	0	0	0
bta-miR-2331-5p	0	0	0	0	0	0	0	0	0
bta-miR-2332	0	0	0	0	0	0	0	0	0
bta-miR-2333	0	0	0	0	0	0	0	0	0
bta-miR-2334	0	0	0	0	0	0	0	0	0
bta-miR-2335	0	0	0	0	0	0	0	0	0
bta-miR-2336	63	29	0	84	41	49	0	0	59
bta-miR-2337	0	0	0	0	0	0	0	0	0
bta-miR-2338	0	0	0	0	0	0	0	0	0
bta-miR-2339	13	15	0	0	42	0	0	0	0
bta-miR-2340	0	0	0	0	0	0	0	0	0
bta-miR-2341	0	0	0	0	0	0	0	0	0
bta-miR-2342	0	0	0	0	0	0	0	0	0
bta-miR-2343	0	0	0	0	0	0	0	0	0
bta-miR-2344	0	0	0	0	0	0	0	0	0
bta-miR-2345	0	0	0	0	0	0	0	0	0
bta-miR-2346	47	21	81	40	0	38	1	0	0
bta-miR-2347	0	0	0	0	0	0	0	0	0
bta-miR-2348	0	0	0	0	0	0	0	0	0
bta-miR-2349	0	0	24	0	0	0	0	0	0
bta-miR-2350	0	7	0	0	0	0	0	0	0
bta-miR-2351	0	0	0	0	0	0	0	0	0
bta-miR-2352	0	0	0	0	0	0	0	0	0
bta-miR-2353	0	0	0	0	0	0	0	0	0
bta-miR-2354	0	0	0	0	0	0	0	0	0
bta-miR-2355-3p	0	0	0	0	0	0	0	0	0
bta-miR-2355-5p	0	0	0	0	0	0	0	0	0
bta-miR-2356	0	0	0	0	0	0	0	0	0
bta-miR-2357	0	0	0	0	0	0	0	0	0
bta-miR-2358	0	0	0	0	0	0	0	0	0
bta-miR-2359	0	0	0	0	0	0	0	0	0
bta-miR-2360	0	0	0	0	0	0	0	0	0
bta-miR-2361	0	0	0	0	0	0	0	0	0
bta-miR-2362	0	0	0	0	0	0	0	0	0
bta-miR-2363	0	0	0	0	0	0	0	0	0
bta-miR-2364	0	0	0	0	0	0	0	0	0
bta-miR-2365	0	0	0	0	0	0	0	0	0
bta-miR-2366	0	0	0	0	0	0	0	0	0
bta-miR-2367-3p	0	0	0	0	0	0	0	0	0
bta-miR-2367-5p	0	0	0	0	0	0	0	0	0
bta-miR-2368-3p	0	0	0	0	0	0	0	0	0
bta-miR-2368-5p	0	0	0	0	0	0	0	0	0
bta-miR-2369	0	0	0	0	0	0	0	0	0
bta-miR-2370-3p	11	0	0	0	0	0	0	0	0
bta-miR-2370-5p	0	8	0	0	30	0	0	0	0
bta-miR-2371	0	0	0	0	0	0	0	0	0
bta-miR-2372	0	0	0	0	0	0	0	0	0
bta-miR-2373-3p	0	0	0	0	0	0	0	0	0
bta-miR-2373-5p	0	0	0	0	0	0	0	0	0
bta-miR-2374	0	0	0	0	0	0	0	0	0
bta-miR-2375	0	0	0	0	0	0	0	0	0
bta-miR-2376	24	1	16	7	0	23	0	0	0
bta-miR-2377	0	0	0	0	0	0	0	0	0
bta-miR-2378	0	0	0	0	0	0	0	0	0
bta-miR-2379	0	0	0	0	0	0	0	0	0
bta-miR-2380	0	0	0	0	0	0	0	0	0
bta-miR-2381	0	0	0	0	0	0	0	0	0
bta-miR-2382-3p	0	0	0	0	0	0	0	0	0
bta-miR-2382-5p	0	0	0	0	0	0	0	0	0
bta-miR-2383	0	0	0	0	0	0	0	0	0
bta-miR-2384	0	0	0	0	0	0	0	0	0
bta-miR-2385-3p	0	0	0	0	0	0	0	0	0
bta-miR-2385-5p	0	0	0	0	0	0	0	0	0
bta-miR-2386	0	0	0	0	0	0	0	0	0
bta-miR-2387	25	20	12	0	0	10	0	68	0
bta-miR-2388-3p	0	9	0	0	0	16	0	0	0
bta-miR-2388-5p	0	0	0	0	0	0	0	0	0
bta-miR-2389	0	0	0	0	0	0	74	0	0
bta-miR-2390	0	0	0	0	0	0	0	0	0
bta-miR-2392	0	0	0	0	0	0	0	0	0
bta-miR-2393	0	0	0	0	0	0	0	0	0
bta-miR-2394	0	0	0	0	0	0	0	0	0
bta-miR-2395	0	0	0	0	0	0	0	0	0
bta-miR-2396	0	0	0	0	0	0	0	0	0
bta-miR-2397-3p	0	0	0	0	0	10	0	0	0
bta-miR-2397-5p	24	23	9	11	0	22	0	0	0
bta-miR-2398	0	15	0	0	0	0	0	0	0
bta-miR-2399-3p	0	0	0	0	0	0	0	0	0
bta-miR-2399-5p	0	0	10	0	0	0	87	0	0
bta-miR-23a	35689	26430.7	23815	31404.3	25272.3	18708	18861.3	10827.7	10683.7
bta-miR-23b-3p	3756	3090.67	2543.5	4352.33	2844.83	2568.5	2519.83	1596.67	1499.67
bta-miR-23b-5p	0	12.5	0	0	0	0	0.5	0	0
bta-miR-24	0	0	0	0	0	0	0	0	0
bta-miR-2400	7	0	0	0	0	0	0	0	0
bta-miR-2401	0	0	0	0	0	0	0	0	0
bta-miR-2402	0	0	0	0	0	0	0	0	0
bta-miR-2403	1	7	0	0	24	0	1	0	0
bta-miR-2404	0	0	0	0	0	0	0	0	0
bta-miR-2405	0	0	0	0	0	0	0	0	0
bta-miR-2406	0	0	0	0	0	0	0	0	0
bta-miR-2407	0	0	0	0	0	0	0	0	0
bta-miR-2408	0	0	0	0	0	0	0	0	0
bta-miR-2409	0	1	1	0	0	0	77	0	0
bta-miR-2410	0	0	0	0	0	0	0	0	0
bta-miR-2411-3p	0	6	0	0	31	0	0	0	0
bta-miR-2411-5p	0	0	0	25	0	0	0	0	0
bta-miR-2412	0	0	0	0	0	0	0	0	0
bta-miR-2413	0	0	0	0	0	0	0	0	0
bta-miR-2414	0	0	0	0	0	0	0	0	0
bta-miR-2415-3p	5	0	0	0	0	0	0	0	0
bta-miR-2415-5p	0	0	0	0	0	0	0	0	0
bta-miR-2416	0	7	9	0	0	0	0	0	0
bta-miR-2417	0	0	0	0	0	0	0	0	0
bta-miR-2418	0	0	0	0	0	0	0	0	0
bta-miR-2419-3p	0	0	0	0	0	0	0	0	0
bta-miR-2419-5p	259	203	207	324	171	138	291	70	63
bta-miR-2420	0	0	0	0	0	0	0	0	0
bta-miR-2421	0	0	0	0	0	0	0	0	0
bta-miR-2422	0	0	0	0	0	0	0	0	0
bta-miR-2423	0	0	0	0	0	0	0	0	0
bta-miR-2424	0	0	0	0	0	0	0	0	0
bta-miR-2425-3p	7	0	0	10	0	0	0	0	0
bta-miR-2425-5p	0	0	0	0	0	0	0	0	0
bta-miR-2426	0	0	0	1	0	0	0	0	0
bta-miR-2427	0	0	0	0	0	0	0	0	0
bta-miR-2428	0	0	0	0	1	0	0	0	0
bta-miR-2429	0	0	0	0	0	0	0	0	0
bta-miR-2430	0	0	0	0	0	0	0	0	0
bta-miR-2431-3p	58	7	31	52	18	1	0	0	0
bta-miR-2431-5p	20	10	0	0	0	0	0	64	0
bta-miR-2432	0	0	0	0	0	0	0	0	0
bta-miR-2433	0	0	0	0	0	0	0	0	0
bta-miR-2434	0	0	0	0	0	0	0	0	0
bta-miR-2435	0	0	0	0	0	0	0	0	0
bta-miR-2436-3p	10	0	14	1	0	18	88	0	0
bta-miR-2436-5p	0	0	0	0	0	0	0	0	0
bta-miR-2437	0	0	0	0	0	0	0	0	0
bta-miR-2438	0	0	0	0	0	0	0	0	0
bta-miR-2439-3p	0	0	0	0	0	0	0	0	0
bta-miR-2439-5p	0	0	0	0	0	0	0	0	0
bta-miR-24-3p	20585.2	13673.2	15312.8	17033.2	13287.5	9780	14724.2	8239	7801.67
bta-miR-2440	0	0	0	0	0	0	0	0	0
bta-miR-2441	0	0	0	0	21	0	0	0	0
bta-miR-2442	0	0	0	0	0	0	0	0	0
bta-miR-2443	0	0	0	0	0	0	0	0	0
bta-miR-2444	0	0	0	0	0	0	0	0	0
bta-miR-2446	0	0	0	0	0	0	0	0	0
bta-miR-2447	15	1	0	11	0	1	0	0	37
bta-miR-2448-3p	30	19	8	24	39	0	91	63	1
bta-miR-2448-5p	0	0	0	21	0	0	0	0	0
bta-miR-2449	0	0	0	0	0	0	0	0	0
bta-miR-2450a	0	13	25	14	0	0	0	0	0
bta-miR-2450b	0	0	0	0	0	0	0	0	0
bta-miR-2450c	12	0	0	0	6	0	0	0	33
bta-miR-2450d	0	0	0	0	0	0	0	0	0
bta-miR-2451	0	0	0	0	0	0	0	0	0
bta-miR-2452	0	0	0	0	0	0	0	0	0
bta-miR-2453	11	0	0	0	0	0	0	0	0
bta-miR-2454-3p	56	20	11	28	68	43	64	0	68
bta-miR-2454-5p	0	0	0	0	0	0	0	0	0
bta-miR-2455	0	0	0	0	0	0	0	0	0
bta-miR-2456	0	0	0	0	0	0	0	0	0
bta-miR-2457	0	11	0	60	16	15	0	0	0
bta-miR-2458	0	0	0	0	0	0	0	0	0
bta-miR-2459	0	0	0	0	0	0	0	0	0
bta-miR-2460	0	0	0	0	0	0	0	0	0
bta-miR-2461-3p	0	0	0	0	0	0	0	0	0
bta-miR-2461-5p	0	0	0	0	0	0	0	0	0
bta-miR-2462	0	0	0	0	0	0	0	0	0
bta-miR-2463	0	0	0	0	0	0	0	0	0
bta-miR-2464-3p	0	0	0	0	0	0	0	0	0
bta-miR-2464-5p	0	0	0	0	0	0	0	0	0
bta-miR-2465	0	0	0	0	0	0	0	0	0
bta-miR-2466-3p	0	0	0	0	0	0	0	0	0
bta-miR-2466-5p	0	0	0	0	0	0	0	0	0
bta-miR-2467-3p	0	0	0	0	0	0	0	0	0
bta-miR-2467-5p	0	0	0	0	0	0	0	0	0
bta-miR-2468	0	0	18	0	0	14	0	0	0
bta-miR-2469	0	0	0	0	0	0	0	0	0
bta-miR-2470	0	0	0	0	0	0	0	0	0
bta-miR-2471-3p	0	0	0	0	0	0	0	0	0
bta-miR-2471-5p	0	0	0	0	0	0	0	0	0
bta-miR-2472	0	0	0	0	0	0	0	0	0
bta-miR-2473	0	0	0	0	0	0	0	0	0
bta-miR-2474	19	11	16	3	0	5	3	0	0
bta-miR-2475	0	0	0	0	0	0	0	0	0
bta-miR-2477	0	0	0	0	0	0	0	0	0
bta-miR-2478	747	56	115	102	57	40	1	94	42
bta-miR-2479	0	0	0	0	0	0	0	0	0
bta-miR-2480	0	0	0	0	0	0	0	0	0
bta-miR-2481	0	0	0	0	0.5	0	0	0	0
bta-miR-2482	0	0	0	0	0	0	0	0	0
bta-miR-2483-3p	12	28	15	34	98	12	0	0	0
bta-miR-2483-5p	1	0	35	32	46	7	0	1	41
bta-miR-2484	0	0	0	0	0	0	0	0	0
bta-miR-2485	0	0	0	0	0	0	0	0	0
bta-miR-2486-3p	0	0	0	0	0	0	0	0	0
bta-miR-2486-5p	0	0	0	0	0	0	0	0	0
bta-miR-2488	0	0	0	0	0	0	0	0	0
bta-miR-2489	0	0	0	0	0	0	0	0	0
bta-miR-25	38443	55384.7	51289	54161.3	27229	38154	72425.3	21697	28720.3
bta-miR-26a	8446	11526.1	7496.67	11792	12555	24605.6	7910.5	2065.17	3117.33
bta-miR-26b	35857.7	39552.6	35451	36191.3	37975.8	52499.1	31916.5	10672.7	13871.5
bta-miR-26c	0	0	0	0	0	0	0	0	0
bta-miR-27a-3p	14670.5	9261	9907.5	11037	8737	5651.5	10084.5	5916.5	6831.5
bta-miR-27a-5p	9	0	0	0	0	0	0	0	0
bta-miR-27b	26430.5	20654	20335.5	23018	18473	14157.5	27515.5	9668.5	15001.5
bta-miR-28	87.5	98	31	55	28	161	0	0.5	0
bta-miR-2881	0	0	0	0	0	0	0	0	0
bta-miR-2882	0	0	0	0	0	0	0	0	0
bta-miR-2883	0	0	0	0	0	0	0	0	0
bta-miR-2885	0	0	0	0	0	0	0	0	0
bta-miR-2886	0	0	0	0	0	0	0	0	0
bta-miR-2887	0.5	2.5	0	0	0	8.5	54	0	0
bta-miR-2888	0	0	0	0	0	0	0	0	0
bta-miR-2889	0	0	0	0	0	0	0	0	0
bta-miR-2890	0	0	0	0	0	0	0	0	0
bta-miR-2891	0	0	0	0	0	0	0	0	0
bta-miR-2892	0	0	0	0	0	0	0	0	0
bta-miR-2893	0	0	0	0	0	0	0	0	0
bta-miR-2894	0	0	0	0	0	0	0	0	0
bta-miR-2895	0	0	0	0	0	0	0	0	0
bta-miR-2896	0	0	0	0	0	0	0	0	0
bta-miR-2897	0	0	0	0	0	0	0	0	0
bta-miR-2898	0	0	0	0	0	0	0	0	0
bta-miR-2899	0	0	0	0	0	0	0	0	0
bta-miR-2900	0	0	0	0	0	0	0	0	0
bta-miR-2901	0	0	0	0	0	0	0	0	0
bta-miR-2902	0	0	0	0	0	0	0	0	0
bta-miR-2903	4	14	0	46	0	0	0	0	0
bta-miR-2904	4.67	20	7	0	5.33	1.33	0	0	0
bta-miR-2917	0	0	0	0	0	0	0	0	0
bta-miR-296-3p	950	628	778	624	377	585	2927	521	380
bta-miR-296-5p	277	161	177	111	29	140	78	84	81
bta-miR-299	0	0	0	0	12.5	0	0	0	0
bta-miR-299-2	0	0	0	0	0	0	0	0.5	0
bta-miR-29a	74794.8	88002.7	55393.3	60398.5	51194.7	101559	59461.2	28556.2	34006.2
bta-miR-29b	4022.33	4710.42	2661	3717.17	3417	4899.67	1824.08	1317.67	1452.17
bta-miR-29c	18143.5	13893.4	13076.7	16187.5	11425	8535	25629.9	11108	15321.7
bta-miR-29d-3p	141	114.75	76	101.17	40.83	63.67	214.25	35.5	97.33
bta-miR-29d-5p	12.5	9.5	36	17	21.5	36.5	0	0	12
bta-miR-29e	7	12.33	5.5	2.5	7.5	8.67	3.5	4	6.5
bta-miR-301a	1055	643.5	1169.5	908	842.5	609	642.5	388.5	276.5
bta-miR-301b	13	35.5	18.5	16	18.5	1	202.5	57.5	59.5
bta-miR-302a	0	0	0	0	0	0	0	0	0
bta-miR-302b	0	0	0	0	0	0	0	0	0
bta-miR-302c	0	0	0	0	0	0	0	0	0
bta-miR-302d	0	0	0	0	0	0	0	0	0
bta-miR-3064	0	0	0	0	0	0	0	0	0
bta-miR-3065	0	0	0	0	0	0	0	0	0
bta-miR-30a-5p	8553.5	19665.5	7430.5	7701.5	11984.5	5845	10426.5	7515	9479.5
bta-miR-30b-3p	0	0	0	0	0	0	0	0	0
bta-miR-30b-5p	1459	1145	1146	947	1058.5	1289.5	191.5	53	139
bta-miR-30c	1727.5	1725	1408	1426.5	1283	2308.5	343.5	78	172
bta-miR-30d	31480	26533	27699	16966.5	18500	22561.5	23891	13169.5	12779
bta-miR-30e-5p	44706.5	52454.5	37769.5	35493	35228.5	51462.5	27618.5	11352.5	13886.5
bta-miR-30f	72.5	207	85	85.5	112.5	46	0	0	60
bta-miR-31	491	581	331	596	426	1109	251	76	96
bta-miR-3120	9	0	0	0	0	0	0	1	33
bta-miR-3141	0	0	0	0	0	0	0	0	0
bta-miR-3154	0	0	0	0	0	0	0	0	0
bta-miR-32	3621	4357	2985	3037	3012	5980	1364	272	238
bta-miR-320a	6212.5	5745.17	4790.5	7084.17	3968.5	3606.67	12284.3	7306.17	5271.83
bta-miR-320b	5.33	12.67	1.67	1	1.33	0	0	0	3.67
bta-miR-323	0	30	18	2	26	3	0	0	0
bta-miR-323b-3p	0	13	14	0	7	17	0	0	0
bta-miR-324	201	126	121	93	102	61	270	89	90
bta-miR-326	658	279	517	119	363	47	375	0	102
bta-miR-328	558	447	432	173	296	226	89	134	118
bta-miR-329a	0	0	0	0	0	0	0	0	0
bta-miR-329b	0	0	0	0	0	0	0	0	0
bta-miR-330	222	17	99	21	56	34	0	64	38
bta-miR-331-3p	17	145	73	3	66	101	104	5	38
bta-miR-331-5p	139	137	47	55	37	16	0	72	0
bta-miR-335	1255	1035	873	674	582	1396	348	71	425
bta-miR-338	202	159	210	139	187	119	568	171	211
bta-miR-339a	1449	1417.5	1314.5	739.5	551	1582	263.5	0	167.5
bta-miR-339b	374	537.5	488.5	349.5	141	453	175.5	0	138.5
bta-miR-33a	234	223	222.5	116	222	74	367	0	171
bta-miR-33b	29	21	19.5	0	10	0	0	0	0
bta-miR-340	0	3	12	44	0	7	0	0	0
bta-miR-342	69533	126854	75552	41652	41628	118035	13951	6419	11201
bta-miR-3431	115	113	102	63	69	75	166	123	46
bta-miR-3432a	196	217.17	160.17	490.33	350.33	132	618.83	304.5	288.83
bta-miR-3432b	0	6.67	0.67	11.33	4.33	1	33.33	24	0.33
bta-miR-345-3p	587	581	584	324	411	252	1151	333	340
bta-miR-345-5p	3	10	90	54	82	35	0	66	1
bta-miR-346	0	0	0	0	0	0	0	0	0
bta-miR-34a	546	709	520	626	779	266	657	1361	526
bta-miR-34b	0	0	1	0	0	40	0	0	0
bta-miR-34c	0	28	145	35	21	24	0	0	85
bta-miR-3533	0	0	0	0	0	0	0	0	0
bta-miR-3578	0	0	0	0	0	0	0	0	0
bta-miR-3596	0	0	0	0	0	0	0	0	0
bta-miR-3600	0	0	0	0	0	0	0	0	0
bta-miR-3601	0	0	0	0	0	0	0	0	0
bta-miR-3602	0	0	0	0	0	0	0	0	0
bta-miR-3604	0	0	0	0	0	0	0	0	0
bta-miR-361	13969	15863	11895	14153	10815	13658	10996	5473	6246
bta-miR-3613a	37	68	55	61	46	40	149	0	82
bta-miR-3613b	0	0	0	0	0	0	0	0	0
bta-miR-362-3p	30	18	0	0	17	11	0	0	0
bta-miR-362-5p	5	0	28	0	15	57	0	0	42
bta-miR-363	157	139	96	147	171	212	52	0	0
bta-miR-365-3p	297	448.5	211	193	182	123.5	0	35.5	73
bta-miR-365-5p	11	28	0	47	26	9	0	0	48
bta-miR-3660	0	0	0	0	0	0	0	0	0
bta-miR-367	0	0	0	0	0	0	0	0	0
bta-miR-369-3p	47	36	13	15	57	41	0	178	0
bta-miR-369-5p	0	69	53	25	14	12	81	0	0
bta-miR-370	0	8	0	0	14	0	0	0	0
bta-miR-371	0	0	0	0	0	0	0	0	0
bta-miR-374a	1162.83	1224.5	936	1163.5	1317	2248.5	161.5	150	82
bta-miR-374b	386	312	347	264	367.5	382	97	0	72
bta-miR-374c	1.33	0	3	0.5	1	12	0	0	0
bta-miR-375	4049	3449	3425	3519	1757	2148	9568	3694	5821
bta-miR-376a	0	0	0	0	0	0	0	0	0
bta-miR-376b	17	0	16	0	0	25	0	0	0
bta-miR-376c	0	0	0	0	0	0	0	0	0
bta-miR-376d	0	19	0	0	0	0	0	0	0
bta-miR-376e	0	0	0	0	0	0	0	0	0
bta-miR-377	9	0	0	0	0	0	0	0	0
bta-miR-378	1382.92	1736.17	1030	1283.33	836.17	1177.6	1591.25	986.08	955.83
bta-miR-378b	13.33	6.58	21	0.33	9.67	11.27	1.33	1.33	23.25
bta-miR-378c	276.42	280.5	138.5	248	148.5	169.93	435.42	134.75	247.58
bta-miR-378d	29.42	22.58	24.5	20	1.5	13.6	30.75	32.75	53.5
bta-miR-379	178	151	101	52	88	55	188	0	139
bta-miR-380-3p	11	0	0	1	46	0	0	0	0
bta-miR-380-5p	0	0	0	0	0	0	0	0	0
bta-miR-381	35	44	52	64	102	96	56	164	30
bta-miR-382	46	137	60	110	132	38	162	104	41
bta-miR-383	14	0	13	0	0	0	0	75	0
bta-miR-3956	0	0	0	0	0	0	0	0	0
bta-miR-3957	0	0	0	1	0	0	0	0	0
bta-miR-409a	0	13	13	0	0	0	0	74	43
bta-miR-409b	0	0	0	0	0	0	0	0	0
bta-miR-410	16	0	0	0	0	0	0	0	0
bta-miR-411a	102	30	33	92	25	42	0	115	0
bta-miR-411b	0	0	0	0	0	0	0	0	0
bta-miR-411c-3p	0	0	0	23	0	0	0	0	0
bta-miR-411c-5p	14	5	0	22	13	0	0	0	38
bta-miR-412	0	0	0	0	0	0	0	0	0
bta-miR-421	1619	806	1297	504	919	666	1604	352	657
bta-miR-423-3p	9700	6502	6088	6812	5345	8136	2965	1905	2129
bta-miR-423-5p	24595.5	25160.5	19294.5	23715	15498.5	20480.5	44327	21784.5	15791
bta-miR-424-3p	0	0	15	27	0	0	0	0	0
bta-miR-424-5p	343	152	57	42	190	58	191	161	40
bta-miR-425-3p	525	489	543	333	415	297	415	197	425
bta-miR-425-5p	8361	10940	9871	8252	6941	6957	5836	3736	4436
bta-miR-4286	21.5	15	5.5	0	0	0	0	0	0
bta-miR-429	663	865	516	1246.5	784	439.5	1112	883	1034
bta-miR-431	0	0	0	0	0	0	0	0	0
bta-miR-432	181	144	86	210	115	113	240	137	272
bta-miR-433	15	12	0	20	0	12	0	0	0
bta-miR-4444	0	0	0	0	0	0	0	0	0
bta-miR-4449	0	0	0	0	0	0	91	0	0
bta-miR-448	0	0	0	0	0	0	0	0	0
bta-miR-449a	0	0	0	0	0	0	0	0	0
bta-miR-449b	0	0	0	0	0	0	0	0	0
bta-miR-449c	0	0	0	0	0	0	0	0	0
bta-miR-449d	0	0	0	0	0	0	0	0	0
bta-miR-450a	5	5.5	0	0	9	2	0	0	0
bta-miR-450b	125	133	63	130	113	181	219	0	35
bta-miR-451	26546	39565	69845	96861	37053	30371	15096	5831	9206
bta-miR-452	109	29	112	125	90	51	152	135	0
bta-miR-4523	0	0	0	0	0	0	0	0	0
bta-miR-453	0	0	0	0	0	0	0	0	0
bta-miR-454	108	65	55	211	157	26	183	62	18
bta-miR-455-3p	7	17	28	15	18	28	99	0	34
bta-miR-455-5p	330	556	270	493	519	300	203	662	28
bta-miR-4657	0	6	0	0	0	0	0	0	0
bta-miR-4680	0	0	0	0	0	0	0	0	0
bta-miR-483	124	189	27	73	136	49	0	90	150
bta-miR-484	540	937	825	976	325	674	370	148	255
bta-miR-485	0	28	0	0	0	24	0	84	1
bta-miR-486	24836	63568	81694	108927	44377	38531	91896	28352	44252
bta-miR-487a	0	0	0	0	0	0	0	0	0
bta-miR-487b	26	59	32	0	4	1	0	0	36
bta-miR-488	0	0	0	0	0	0	0	0	0
bta-miR-489	0	0	0	0	0	0	0	0	0
bta-miR-490	0	0	0	0	0	2	0	0	0
bta-miR-491	72	62	56	32	94	130	0	0	0
bta-miR-493	0	13	37	26	0	14	2	0	0
bta-miR-494	136	162	182	144	111	83	336	0	54
bta-miR-495	0	0	0	11	0	0	0	0	0
bta-miR-496	0	0	0	0	0	0	0	0	0
bta-miR-497	359	261	118	213	109	130	489	335	139
bta-miR-499	375	22	133	54	81	111	102	0	46
bta-miR-500	25	29	80	81	157	8	0	0	0
bta-miR-502a	0.67	1.33	7.67	1	0	5.67	0	0	18.67
bta-miR-502b	0	0	0	0	0	12	0	0	0
bta-miR-503-3p	32	7	13	0	18	16	84	0	3
bta-miR-503-5p	0	0	0	0	0	0	0	0	0
bta-miR-504	20	14	39	25	0	12	91	0	0
bta-miR-505	315	247	199	194	229	84	76	256	181
bta-miR-507-3p	0	9	13	0	0	0	0	0	0
bta-miR-507b	0	5	0	0	11	0	0	0	47
bta-miR-532	612	779	456	550	428	295	371	236	375
bta-miR-539	0	0	0	0	0	0	0	0	0
bta-miR-541	0	0	0	0	0	0	0	0	0
bta-miR-542-5p	0	8	13	1	0	30	0	0	0
bta-miR-543	0	0	13	0	0	0	0	0	0
bta-miR-544a	0	0	0	0	0	0	49	0	0
bta-miR-544b	0	0	0	0	0	0	0	0	0
bta-miR-545-3p	12	22	39	14	17	24	0	0	0
bta-miR-545-5p	65	40	49	88	44	32	91	0	55
bta-miR-551a	0	0	0	0	0	0	0	0	0
bta-miR-551b	0	0	0	0	0	0	0	0	0
bta-miR-562	0	0	0	0	0	0	0	0	0
bta-miR-568	0	0	0	0	0	0	0	0	0
bta-miR-574	116	123	68	146	43	31	96	178	36
bta-miR-582	0	12	0	0	25	22	0	0	0
bta-miR-584	0	0	0	0	0	0	0	0	0
bta-miR-592	0	0	0	24	0	0	0	0	0
bta-miR-599	0	0	0	0	0	0	0	0	0
bta-miR-6119-3p	270	218	229	3	39	229	0	0	51
bta-miR-6119-5p	345	403	500	567	304	449	147	162	195
bta-miR-6120-3p	71	76	51	156	47	51	0	0	0
bta-miR-6120-5p	0	0	0	0	0	0	0	0	0
bta-miR-6121-3p	0	0	0	0	0	0	0	0	0
bta-miR-6121-5p	0	0	0	0	0	0	0	0	0
bta-miR-6122-3p	0	0	0	0	0	0	0	0	0
bta-miR-6122-5p	0	0	0	0	0	0	0	0	0
bta-miR-6123	453	490	806	824	355	390	517	205	193
bta-miR-615	0	0	0	0	0	0	0	0	0
bta-miR-628	21	60	36	67	0	80	0	87	0
bta-miR-631	0	0	0	0	0	0	0	0	0
bta-miR-6501	0	0	0	0	0	0	0	0	0
bta-miR-6516	0	0	0	0	0	0	0	0	0
bta-miR-6517	21	25	27	52	8	63	0	0	86
bta-miR-6518	0	0	0	0	0	0	0	0	0
bta-miR-6519	0	0	0	0	0	0	0	0	0
bta-miR-652	60	138	50	0	38	33	0	73	57
bta-miR-6520	36	11	21	0	40	0	142	0	88
bta-miR-6521	0	0	0	0	0	0	0	0	0
bta-miR-6522	0	0	0	0	0	0	0	0	0
bta-miR-6523a	21	8	9	26	21	0	0	69	28
bta-miR-6523b	0	0	0	0	0	0	0	0	0
bta-miR-6524	459	489	354	275	262	613	247	0	123
bta-miR-6525	0	0	25	18	0	0	0	0	0
bta-miR-6526	0	0	0	0.33	0	0	0	0	0
bta-miR-6527	0	0	0	0	0	0	0	0	0
bta-miR-6528	11	0	0	0	0	0	0	0	0
bta-miR-6529a	1216	801	1729	831	585	485	2995	1710	1383
bta-miR-6529b	0	0	0	0	0	0	0	0	0
bta-miR-653	0	0	0	0	0	0	0	0	0
bta-miR-6530	0	0	0	0	0	0	0	0	0
bta-miR-6531	0	0	0	0	0	0	0	0	0
bta-miR-6532	0	0	0	0	0	0	0	0	0
bta-miR-6533	0	0	0	0	0	0	0	0	0
bta-miR-6534	0	0	0	0	0	0	0	0	0
bta-miR-6535	5	0	0	0	0	0	0	0	0
bta-miR-6536	20	20	0	0	0	0	0	0	0
bta-miR-654	0	0	0	0	0	0	0	0	0
bta-miR-655	0	0	0	0	0	0	0	0	0
bta-miR-656	0	0	0	0	0	0	0	0	0
bta-miR-658	0	0	0	0	0	0	0	0	0
bta-miR-660	1717	2272	1699	1158	1216	1528	1645	795	1327
bta-miR-664a	0	0	0	0	0	0	0	0	0
bta-miR-664b	111	132	59	46	126	74	0	54	0
bta-miR-665	0	0	6	21	13	0	0	0	0
bta-miR-668-3p	0	0	0	0	0	0	0	0	0
bta-miR-669	0	0	0	0	0	0	0	0	0
bta-miR-670	0	0	0	0	0	0	0	0	0
bta-miR-671	83	102	71	81	146	158	86	0	0
bta-miR-6715	0	0	0	0	0	0	0	0	0
bta-miR-677	0	0	0	0	0	5	0	0	1
bta-miR-6775	10	0	0	0	10	0	0	0	0
bta-miR-7	89.33	134.33	132	112	104.67	52.33	271.33	197.33	99
bta-miR-708	22	47	13	96	0	16	0	0	0
bta-miR-7180	28	23	7	38	0	26	0	0	0
bta-miR-744	470	543	349	188	217	407	856	365	286
bta-miR-758	0	0	0	0	0	0	0	0	0
bta-miR-759	0	0	0	0	0	0	0	0	0
bta-miR-760-3p	317	338	264	251	282	173	1302	791	611
bta-miR-760-5p	0	1	0	0	0	0	0	0	0
bta-miR-761	0	0	0	0	0	0	0	0	0
bta-miR-763	0	0	0	0	0	0	0	0	0
bta-miR-764	0	0	0	0	0	0	0	0	0
bta-miR-767	0	0	0	0	0	0	0	0	0
bta-miR-769	306	123	223	89	183	93	80	0	46
bta-miR-7691	0	0	0	0	0	0	0	0	0
bta-miR-7857-3p	42	75	40	116	0	49	0	0	0
bta-miR-7857-5p	15	89.5	37.5	35	33.5	5	0	45	32.5
bta-miR-7858	18	19	0	32	0	5	0	0	0
bta-miR-7859	15	39	64	0	39	33	0	0	0
bta-miR-7860	0	25	25	41	0	24	0	0	0
bta-miR-7861	40	0	57	29	32	9	0	0	0
bta-miR-7862	0	0	1	0	0	0	0	0	0
bta-miR-7863	0	0	0	0	0	0	0	0	0
bta-miR-7864	0	0	0	0	0	0	0	0	0
bta-miR-7865	0	0	0	0	0	0	0	0	0
bta-miR-8548	0	0	0	0	0	0	0	0	0
bta-miR-8549	0	0.33	0.2	0	2.33	0.6	0	0	0
bta-miR-8550	0	4	0	0	0	0	0	0	0
bta-miR-873	0	0	0	0	0	0	0	0	0
bta-miR-874	248	148	146	114	76	100	87	159	44
bta-miR-875	0	13	0	0	0	0	0	0	0
bta-miR-876	0	0	0	0	0	0	0	0	0
bta-miR-877	40	31	22	35	0	8	83	0	0
bta-miR-885	114	199	22	62	138	121	0	0	76
bta-miR-92a	24976	34999.2	26508	27562.2	18783.3	31871.8	12686.2	6025.5	7743.17
bta-miR-92b	550	787	371	818.33	459.33	792.33	384.33	197	189.33
bta-miR-93	22358	31148	30113	33566	19782	20681	53033	16012	18741
bta-miR-935	1	4	0	0	0	0	0	0	0
bta-miR-9-3p	5.5	5	17.5	26	0	20	0	0	0
bta-miR-940	0	0	0	0	0	0	0	0	0
bta-miR-95	204	50	226	152	123	153	231	103	117
bta-miR-9-5p	15	18	38	58.5	57.5	36	232.5	235.5	150
bta-miR-96	1	0	1	23	19	7	0	0	0
bta-miR-98	660.55	715.98	956.05	831.4	506.63	754.2	972.65	72.15	284.25
bta-miR-9851	35	141	0	65	13	28	0	85	35
bta-miR-99a-3p	76	37	31	43	19	47	0	0	0
bta-miR-99a-5p	1427	2129	1303	1379.5	1066.5	1148	432.5	307	498
bta-miR-99b	194	158	129	155	6	105	377	139	0
novel-miR-1	0	0	0.17	0	0	0.08	0	0	1
novel-miR-10	0	9	0	0	0	0	0	0	0
novel-miR-11	13	80	9	3	26	58	0	76	48
novel-miR-12	27.5	28.75	7.75	15.75	11.75	9.25	7.25	2	0.5
novel-miR-13	0	0	0	0	12	0	0	0	0
novel-miR-14	11.83	5.5	3	4	2.5	6.5	1.5	0	1
novel-miR-15	0	16	28	35	0	8	0	0	45
novel-miR-16	0	0	4	0	19	0	0	0	0
novel-miR-17	61	14.67	56	49	23.17	5.33	39.33	25.67	0
novel-miR-18	16.5	15	5	5.5	15	4.5	7	5.5	2
novel-miR-19	110.5	151.5	140	66	111	151.5	24	0	0
novel-miR-2	5.67	0	0.33	0	16.04	9	0	0	0
novel-miR-20	11	13	0	0	0	0	0	64	0
novel-miR-21	0	18	0	0	0	0	0	87	36
novel-miR-22	6	33	0	0	0	12	120	0	0
novel-miR-23	18.5	21	11.5	11.5	19	39.5	6	1.5	1.5
novel-miR-24	14	55	45	22	0	20	89	413	55
novel-miR-25	23	0	0	28	0	0	0	0	0
novel-miR-26	4.33	4.25	2.67	11.67	3.17	11.75	0.5	1	1.83
novel-miR-27	0	1	0	0	0	15	0	0	0
novel-miR-28	13	0	0	0	0	0	0	0	0
novel-miR-29	18.5	12	10	7.69	9	13.2	11	5.5	3
novel-miR-3	50.45	31	26.83	65.75	1.04	12	72	0	10
novel-miR-30	1337	3374	1180	1417	1242	817	4298	1242	724
novel-miR-31	0	0	17	0	0	0	0	0	0
novel-miR-32	0	25	19	26	2	14	0	0	0
novel-miR-33	0	8	0	16	0	0	0	0	0
novel-miR-34	8	1.5	0	0	0	5	0	0	0
novel-miR-35	10	13	0	1	0	0	0	0	0
novel-miR-36	0	2.5	0	0	0	18.5	0	0	0
novel-miR-37	0	53	43	52	55	20	0	0	0
novel-miR-38	340	278	454	381	629	280	2786	1963	1256
novel-miR-39	14.08	5.87	3.38	19.8	0.27	1.58	2.42	0.17	0.12
novel-miR-4	3.08	3.28	1.38	1.8	0.11	1.58	0.56	0.17	0.12
novel-miR-40	781	869	936	1060	1178	791	7909	7111	3779
novel-miR-41	22.5	4.5	7.5	0	0	4	0	0	0
novel-miR-5	2	0	15.5	17	12	1.5	0	0.5	0.2
novel-miR-6	65.62	113	39.36	52.25	28.12	101.25	0	0	0
novel-miR-7	0	0	0	0	0	0	0	0	0
novel-miR-8	79	74	56	41	63	91	81	61	0
novel-miR-9	23	0	13	21	0	17	0	0	0
FC fraction
bta-let-7a-3p	169.5	144.5	177	210	130.5	223.5	29	46.5	52.5
bta-let-7a-5p	61899.7	29383.8	43525.9	38923.4	26499.8	67017.6	16991.6	6764.27	11300.3
bta-let-7b	137210	70878	97458.7	105793	73375.3	89896.3	60427.1	28174.8	51098.2
bta-let-7c	16216.7	10607.1	14279.4	12106.2	9409.75	18642.7	4292.32	1466.43	4332.03
bta-let-7d	16497	8991.73	14234.4	10019	7070.03	15059.5	4181.7	2503.7	2662.95
bta-let-7e	1567.68	554.45	679.18	1671.12	988.98	676.12	460.87	190.08	792.85
bta-let-7f	52364.9	33701.3	51707.2	24952.2	20863.8	54090.1	13316.4	5508	8345.78
bta-let-7g	110461	67720.9	86459.9	71905.3	58891.5	153760	19801.8	9805.03	14070.7
bta-let-7i	142852	80727.5	140947	104807	69836.5	148426	65065	29924	44605
bta-miR-1	484.67	347	279	254.33	475	204.33	187.33	265.5	324.83
bta-miR-100	1326	1083	862	1634	1028.5	869	318.5	205.5	344
bta-miR-10020	2	0	7	0	0	5	0	0	15
bta-miR-101	67331	49454.5	72189.5	68106.5	38229	63096	48777.5	26612.5	31935
bta-miR-10161-5p	0	0	0	0	0	0	0	0	0
bta-miR-10162-5p	26	52	7	49	57	37	24	0	21
bta-miR-10163-3p	0	0	0	0	0	0	0	0	0
bta-miR-10164-3p	31	30	31	17	22	24	0	46	18
bta-miR-10165-5p	0	0	0	0	0	0	0	0	0
bta-miR-10166-5p	1	5	16	10	9	23	0	0	0
bta-miR-10167-3p	0	0	0	0	0	0	0	0	0
bta-miR-10168-5p	0	0	0	0	0	0	0	0	0
bta-miR-10169-3p	0	0	0	0	0	0	0	0	0
bta-miR-10170-5p	0	0	0	0	9	0	0	0	0
bta-miR-10171-3p	0	0	0	6	0	0	0	0	0
bta-miR-10172-3p	962	976	655	701	442	248	364	250	384
bta-miR-10172-5p	2	5	0	5	0	4	0	0	0
bta-miR-10173-5p	3	13	4	0	0	0	0	0	0
bta-miR-10174-3p	15583.3	7646.17	9560.33	20899.7	11237.8	11986.5	4399	3784.83	3051.5
bta-miR-10174-5p	54.5	12.5	35	62	22.5	25.5	42.5	0	0
bta-miR-10175-3p	3	0	6	2	0	15	23	0	0
bta-miR-10175-5p	827	82	507	116	116	51	261	49	167
bta-miR-10176-5p	20	0	5	7	6	15	0	0	0
bta-miR-10177-5p	4	0	0	0	0	0	0	0	0
bta-miR-10178-5p	5	0	0	0	8	0	0	0	0
bta-miR-10179-5p	7	2	8	0	4	0	0	0	0
bta-miR-10180-3p	24	0	5	1	14	0	0	0	0
bta-miR-10181-5p	8	3	1	1	3	0	0	0	0
bta-miR-10182-3p	4	5	0	4	0	0	0	0	0
bta-miR-10182-5p	2	0	0	0	0	0	0	0	0
bta-miR-10183-5p	0	0	0	0	0	0	0	0	0
bta-miR-10184-3p	0	0	0	0	0	0	0	0	0
bta-miR-10185-5p	0	0	0	0	0	0	0	0	0
bta-miR-10225a	23	29	11	44	40	11	0	65	29.5
bta-miR-10225b	8	3	10	4	1	1	0	0	0.5
bta-miR-103	26936.8	23426.8	37512.6	34471.2	21255.5	22640.8	13265.8	8714.83	7435.67
bta-miR-105a	3	0	0	0	0	0	0	0	16.5
bta-miR-105b	0	0	0	0	0	0	0	0	0.5
bta-miR-106a	114.58	65	62.5	72.08	49.17	97.33	34.25	7	12.33
bta-miR-106b	2432.58	1442	1866	1702.75	1018.5	1869	458.58	144	535
bta-miR-107	19102.8	12726.8	13602.1	20721.7	12696	10463.8	4187	3663.83	3243.67
bta-miR-10a	7301	2027.5	5169	4422.5	2814	2081.5	4103	2970.5	2785
bta-miR-10b	18387	6883.5	7916	28262.5	14293	7391.5	8209	6174.5	7109
bta-miR-1179	0	0	0	0	0	0	0	0	0
bta-miR-1185	1	6	1	3	0	4	15	0	0
bta-miR-1193	0	0	0	0	0	0	0	0	0
bta-miR-1197	2	7	6	2	0	0	0	0	0
bta-miR-11971	362	124	187	155	124	238	84	2.5	27
bta-miR-11972	0	11	2	11	1	8	1	0	0
bta-miR-11973	241	39	245	70	69	37	139	64	48
bta-miR-11974	8	4	7	5	20	8	0	0	0
bta-miR-11975	3	0	1	0	0	0	0	0	0
bta-miR-11976	4	2	2	1.5	0	0	0	0	0
bta-miR-11977	39.67	27	16	49.33	19.33	26	5	6.33	3.67
bta-miR-11978	19	28	49	84	27	22	63	0	1
bta-miR-11979	5	0	0	0	0	0	0	0	0
bta-miR-11980	30	22	6	3	13	28	1	37	0
bta-miR-11981	0	0	0	0	0	0	0	0	0
bta-miR-11982	237	36	153	95	54	72	87	94	13
bta-miR-11983	0	0	5	15	0	0	0	0	0
bta-miR-11984	4	5	5	13	10	8	0	55	0
bta-miR-11985	0	0	4	0	0	0	0	0	0
bta-miR-11986	0	5	0	2.5	2	1.5	0	0	0.5
bta-miR-11986b	1153	1051	925	1674.5	1436	797.5	401	560	591.5
bta-miR-11986c	406	206	105	207	134	415	250	58	126
bta-miR-11987	129	196	93	117	155	78	546	694	561
bta-miR-11988	0	0	0	4	0	0	0	0	0
bta-miR-11989	17	20	5	6	1	16	4	0	0
bta-miR-11990	0	0	0	0	0	0	0	0	0
bta-miR-11991	121	166	140	213	67	176	103	37	102
bta-miR-11992	97	28	34	28	13	79	19	0	39
bta-miR-11993	15	11	10	15	16	45	0	65	16
bta-miR-11994	19	0	4	18	9	9	0	0	0
bta-miR-11995	44	28	60	34	18	79	39	0	0
bta-miR-11996	0	0	0	0	0	0	0	0	0
bta-miR-11997	17	13	0	4	0	2	0	0	0
bta-miR-11998	186	12	148	112	36	199	54	0	144
bta-miR-11999	1	5	2	11	0	0	0	0	0
bta-miR-12000	0	0	0	3	0	7	0	0	0
bta-miR-12001	0	0	0	0	0	0	0	0	0
bta-miR-12002a	0	0	0	0	0	0	0	0	0
bta-miR-12002b	1	0	0	1	0	0	0	0	0
bta-miR-12003	7	4	5	0	0	15	0	0	0
bta-miR-12004	5	5	4	0	17	0	0	0	0
bta-miR-12005	23.5	10.5	10.5	24	24.5	1.5	0	3.5	0
bta-miR-12006	1	3	0	0	11	0	0	0	0
bta-miR-12007	0	0	0	0	0	0	0	0	0
bta-miR-12008	5	0	14	25	27	15	31	0	6
bta-miR-12009	0	0	0	0	0	0	0	0	0
bta-miR-12010	0	0	6	0	0	8	17	0	0
bta-miR-12011	0	0	0	0	0	0	0	0	0
bta-miR-12012	0	0	0	0	0	0	0	0	0
bta-miR-12013	0	0	0	0	0	0	0	0	0
bta-miR-12014	0	0	0	0	0	0	0	0	0
bta-miR-12015	0	0	0	4	0	0	0	0	0
bta-miR-12016	0	0	0	0	0	0	0	0	0
bta-miR-12017	0	4	0	6	0	0	0	0	0
bta-miR-12018	2	3	3	5	0	7	0	0	0
bta-miR-12019	1	0	0	0	0	0	0	0	0
bta-miR-12020	0	0	0	0	0	0	0	0	0
bta-miR-12021	0	0	0	0	0	0	0	0	0
bta-miR-12022	0	0	0	0	0	0	0	0	0
bta-miR-12023	0	6	0	0	0	0	0	0	0
bta-miR-12024	14	2	0	5	0	0	0	0	0
bta-miR-12025	2	0	2	0	0	6	0	0	24
bta-miR-12026	0	0	0	0	0	0	0	0	0
bta-miR-12027	22	12	14	18	24	11	0	43	0
bta-miR-12028	0	0	6	5	0	0	0	0	0
bta-miR-12029	0	0	0	0	0	0	0	0	0
bta-miR-12030	7	14	0	9	1	3	0	0	0
bta-miR-12031	0	0	0	0	0	0	0	0	0
bta-miR-12032	0	0	0	0	0	0	0	0	0
bta-miR-12033	4	4	2	8	0	0	0	0	0
bta-miR-12034	20	272	100	21	103	196	25	71	55
bta-miR-12035	0	0	0	0	0	0	0	0	0
bta-miR-12036	0	17	0	0	0	0	0	0	22
bta-miR-12037	0	0	0	0	0	0	0	0	0
bta-miR-12038	0	1	4	0	0	2	0	0	0
bta-miR-12039	1	0	0	0	0	0	0	0	0
bta-miR-12040	0	0	0	0	0	0	0	0	0
bta-miR-12041	3	0	0	0	5	0	0	0	0
bta-miR-12042	0	0	0	0	0	0	0	0	0
bta-miR-12043	13	0	0	10	0	2	0	0	0
bta-miR-12044	13	1	14	18	26	18	0	0	0
bta-miR-12045	5	0	0	0	0	0	0	0	0
bta-miR-12046	0	0	0	0	0	0	0	0	0
bta-miR-12047	0	0	0	0	0	0	0	0	0
bta-miR-12048	0	0	0	0	0	0	0	0	0
bta-miR-12049	0	0	0	0	0	0	0	0	0
bta-miR-12050	0	0	0	0	0	0	0	0	0
bta-miR-12051	13	0	1	2	0	0	0	0	0
bta-miR-12052	0	0	0	0	0	1	0	0	0
bta-miR-12053	0	0	0	0	0	0	0	0	0
bta-miR-12054	0	0	0	0	0	0	0	0	0
bta-miR-12055	0	0	0	0	0	0	0	0	0
bta-miR-12056	0	0	0	0	0	0	0	0	0
bta-miR-12057	0	1	5	1	0	0	0	0	0
bta-miR-12058	0	0	0	0	4	0	0	0	0
bta-miR-12059	4	4	1	4	12	3	0	0	0
bta-miR-12060	5	0	0	0	0	4	0	0	0
bta-miR-12061	19	0	1	0	0	0	0	0	0
bta-miR-12062	0	0	0	0	0	0	0	0	0
bta-miR-12063	0	0	0	0	0	0	0	0	0
bta-miR-12064	4	0	0	0	0	0	0	0	0
bta-miR-122	477185	877668	398638	239372	524486	209527	112103	269109	370302
bta-miR-1224	111	26	33	40	18	17	43	24	36
bta-miR-1225-3p	0	0	0	0	0	0	0	0	0
bta-miR-1246	36344	33056	32020	22629	19366	17298	10057	13453	15014
bta-miR-1247-3p	3	0	0	0	0	0	0	0	0
bta-miR-1247-5p	223	45	34	105	65	29	39	5	3
bta-miR-1248	0	0.5	0	2.5	0	7	0	0	0
bta-miR-1249	560	410	840	1036	704	509	203	204	117
bta-miR-124a	6	9.67	10	6.33	6.67	0	0	5.33	0
bta-miR-124b	6	9.67	10	6.33	6.67	0	0	5.33	0
bta-miR-1251	0	0	0	0	0	0	0	0	0
bta-miR-1256	0	0	0	0	0	0	0	0	0
bta-miR-125a	17156	8399	10973	30637	15880	11929	14694	9485	14827
bta-miR-125b	9731	7894.5	9130	11623	9130	12743.5	5750.5	4914	5127.5
bta-miR-1260b	31	28	38	14	16	14	1	0	0
bta-miR-126-3p	66617	34200	29921	126595	68742	29921	28840	16146	39655
bta-miR-1264	0	0	0	0	0	0	0	0	0
bta-miR-126-5p	65255	36008	27020	141525	64523	32684	38636	21097	44608
bta-miR-127	1399	537	685	995	720	621	539	453	291
bta-miR-1271	723	373	746	518	456	793	171	144	157
bta-miR-1277	210	222	276	230	179	499	84	31	7
bta-miR-128	45373	11622	25170	18619.5	11619	30187	15344	7178	8251
bta-miR-1281	0	0	0	0	0	0	0	0	0
bta-miR-1282	0	0	0	0	0	0	0	0	0
bta-miR-1284	0	0	0	0	0	0	0	0	0
bta-miR-1287	0	0	0	0	0	0	0	0	0
bta-miR-129	53	8.5	12	33	16.5	14.5	39	27.5	20.5
bta-miR-1291	23	0	1	0	0	1	0	1	0
bta-miR-129-3p	0	5	6	18.5	4	0	0	0	0
bta-miR-129-5p	53	8.5	12	33	16.5	14.5	39	27.5	20.5
bta-miR-1296	550	113	345	306	126	248	245	27	60
bta-miR-1298	2	0	0	0	0	0	0	0	13
bta-miR-1301	5	0	7	8	0	0	0	0	0
bta-miR-1306	22034	7246	20290	17669	9577	12835	17440	10281	10695
bta-miR-1307	14400	3202	8171	4865	3668	3817	5037	3690	3870
bta-miR-130a	6069.5	2527	4012	5555	2473.5	2955.5	3233	2528	2487.5
bta-miR-130b	5559.5	1244	2743	3726	1739.5	1372.5	3010	1222	1534.5
bta-miR-132	639	306	391	580	374	806	78	0	194
bta-miR-133a	241.17	44.17	82	128.67	94.67	110	13.83	22.67	147.17
bta-miR-133b	90.67	16.67	14	16.67	13.67	37	5.33	0.67	40.67
bta-miR-133c	0	0	0	0	0	0	0	0	0
bta-miR-134	32	10	12	20	0	2	9	34	0
bta-miR-1343-3p	2957	920	2236	1979	1249	1227	2234	908	1380
bta-miR-1343-5p	85	30	79	76	40	71	0	0	41
bta-miR-135a	1.5	0	0	1.5	7.5	0	0	0	0
bta-miR-135b	9	0	0	1	5	8	0	0	0
bta-miR-136	105	45	83	142	83	70	62	23	0
bta-miR-137	7	9	0	31	10	14	0	0	0
bta-miR-138	644.5	265.5	369.5	523	349	369.5	234	151.5	85.5
bta-miR-1388-3p	3547	1112	2285	4129	1857	1525	1948	1103	1237
bta-miR-1388-5p	768	178	361	586	277	332	219	165	235
bta-miR-139	1494	869	733	1120	893	1984	153	95	90
bta-miR-140	96740	46684	67982	67610	36281	68386	42936	44746	32480
bta-miR-141	41300.5	26845	30771	52152	35527.8	21135.5	35760.5	44629	29690
bta-miR-142-3p	23347	20802	23886	19213	17455	43590	4024	1377	1849
bta-miR-142-5p	487045	289885	344038	351033	260433	739091	127392	72734	76884
bta-miR-143	114294	74520	92989	121114	123478	54812	73251	49163	48728
bta-miR-1434-3p	0	0	0	0	0	0	0	0	0
bta-miR-1434-5p	0	0	0	0	0	0	0	0	0
bta-miR-144	1144	2298	4813	4824	1946	2311	1210	735	1061
bta-miR-145	3167	1479	1573	2977	2509	1716	728	469	633
bta-miR-1468	3795	2368	2732	5137	3123	2651	2810	1408	2259
bta-miR-146a	14166.5	12851	6976.5	18206	14161	14868.5	3577.5	5560.5	2565
bta-miR-146b	712.5	633	646.5	793	799	456.5	401.5	322.5	266
bta-miR-147	935	714	483	1051	729	358	636	849	324
bta-miR-148a	90016.5	68252.5	80664.5	65242.5	56776	43792.8	50194	54565.5	51563
bta-miR-148b	55354	17220	40894.5	29711	16753.5	33712.3	30678.5	15807.5	19545.5
bta-miR-148c	0	0	0	0	0	0	0	0	0
bta-miR-148d	0	0	0	0	0	0	0	0	0
bta-miR-149-3p	0	0	0	0	0	0	0	0	0
bta-miR-149-5p	230	155	217	382	234	211	64	96	46
bta-miR-150	943190	570102	609150	632009	521585	2150435	91348	25985	36620
bta-miR-151-3p	56982	16955	43939	26038	16723	37225	28640	14572	23682
bta-miR-151-5p	1522	891.5	1293.5	1214.5	828	2171.5	301	35	190
bta-miR-152	17924.5	6747.5	10352	10492.5	7493.5	5222.83	8574.5	7858	8635.5
bta-miR-153	28	30.5	46.5	62	11.5	46.5	4.5	36	4.5
bta-miR-154a	15	8	0	2	0	8	0	0	0
bta-miR-154b	12	5	0	0	14	0	0	0	0
bta-miR-154c	361	236	235	402	366	157	98	48	110
bta-miR-155	18315	14931	16704	14364	12877	27230	5405	2473	2761
bta-miR-1584-3p	10	0	4	8	0	0	0	1	0
bta-miR-1584-5p	0	0	0	0	0	0	0	0	0
bta-miR-15a	25594	17122	21156	32428.5	16873	22768.5	7682	5740.5	5182.5
bta-miR-15b	27650	14889	22089	25810.5	14114	30884.5	7006	5039.5	5010.5
bta-miR-1603	0	0	0	0	0	0	0	0	0
bta-miR-16a	157097	110400	173445	164688	98488.3	169387	74275	40757.5	44558.7
bta-miR-16b	1270871	757130	1.28589e+06	1.12497e+06	593588	1.43093e+06	730187	305772	446926
bta-miR-1721	0	0	0	0	0	0	0	0	0
bta-miR-17-3p	402	230	326	303	150	279	267	173	127
bta-miR-17-5p	7728.08	3279.5	4175.5	3390.08	2227.17	3669.83	1788.08	704.5	1265.33
bta-miR-1777a	0	0	0	0	0	0	0	0	0
bta-miR-1777b	0	0	0	0	0	0	0	0	0
bta-miR-1814a	0	0	0	0	0	0	0	0	0
bta-miR-1814b	0	0	0	0	0	0	0	0	0
bta-miR-1814c	0	7	0	0	0	0	0	0	0
bta-miR-181a	22521.8	11222.2	16065.8	16231.5	11212	27395.5	2973.75	1831.75	1738.25
bta-miR-181b	3662.25	1694.25	2444.08	2548.67	1699.5	3325.33	553.75	317.25	370.75
bta-miR-181c	166	68	118	109	85	121	17	15	20
bta-miR-181d	154	39	109.33	102.67	67	92.33	33	0	0
bta-miR-182	346	204	406	311	179	139	217	329	329
bta-miR-183	222	171	274	227	140	113	305	199	133
bta-miR-1835	0	0	0	0	0	0	0	0	0
bta-miR-1839	7812	2574	4343	4440	2897	4500	2078	1260	1412
bta-miR-184	391	120	133	155	124	126	0	21	109
bta-miR-1842	314	78	164	148	49	92	234	59	103
bta-miR-1843	0	0	0	0	0	0	0	0	0
bta-miR-185	19903	13942	29507	29506	12933	16007	17231	8451	11947
bta-miR-186	56446	29958	42301	41029	32091	51644	14283	11384	9668
bta-miR-187	66	20	38	45	48	18	18	31	80
bta-miR-188	87	57	98	118	41	75	89	55	72
bta-miR-18a	3635	1035.5	2727.5	1942	1096.5	1444	780	644.5	763.5
bta-miR-18b	63	35.5	49.5	62	55.5	52	20	37.5	2.5
bta-miR-190a	20	10	40	16	6	31	0	0	0
bta-miR-190b	536	139	261	245	169	450	140	2	38
bta-miR-191	104503	34153	72912	50953	41061	67477	44677	26436	30993
bta-miR-1911	0	0	0	0	0	0	0	0	0
bta-miR-191b	33	3	36	38	8	12	12	0	0
bta-miR-192	671370	433723	435287	725048	526154	333430	451232	447814	422348
bta-miR-193a	4	0	3	0	0	0	0	0	0
bta-miR-193a-3p	6	49	16	34	21	19	0	0	0
bta-miR-193a-5p	4747	3418	2504	3207	2367	2062	2024	1512	2226
bta-miR-193b	285	271	162	176	209	210	33	99	0
bta-miR-194	73260	55947	57688	75721	73017.5	41689.5	52610.5	95852.5	52854
bta-miR-1949	0	0	0	0	0	0	0	0	0
bta-miR-194b	0.5	0	1.5	0	0	0	0	0	0
bta-miR-194b-3p	1	0	3	0	0	0	0	0	0
bta-miR-195	4805	2868.83	3457.33	6145	4637.33	2797.67	2276	1930.5	1589.17
bta-miR-196a	37.33	34	47.58	42.5	20	24	0	0	32.17
bta-miR-196b	515.33	112	357.83	223	102	108	180	183	220.67
bta-miR-197	4900	2993	5075	5907	4071	7235	1624	1355	1105
bta-miR-199a-3p	27314.8	17192	31888.1	31315.2	22032.5	17525.8	17321.2	17123.9	15320.5
bta-miR-199a-5p	492.5	321.5	380.33	704.17	743.17	351	122.83	190	175.33
bta-miR-199b	382	721	1243.33	1414.67	801.67	566	633.33	471	483.33
bta-miR-199c	3310.5	1773	3242.25	3498.5	2411.5	1990.75	2001.5	2156.25	1955
bta-miR-19a	11038.3	4551	7928	8432	5004.33	9888	4357	2313	2297.67
bta-miR-19b	23490.8	9078.5	13756	15547.5	8638.33	22100	6269	2839	2968.67
bta-miR-200a	13159.5	7187.5	8778	16331	10035.3	7380.5	9738.5	11813.5	9235.5
bta-miR-200b	5290	3308.5	4034	6072	4217	2755	3003.5	5038.5	3029.5
bta-miR-200c	5097	2953.5	3331	5494	4230.5	2393	2665.5	4329.5	2512.5
bta-miR-202	0	0	0	0	3	0	0	33	0
bta-miR-204	1019	243	1267.5	395.5	426	251	833.5	146	471
bta-miR-205	8773	6056	5327	15014	7835	5847	2873	3354	2596
bta-miR-206	825.67	69	202	103.33	176	130.33	185.33	250	388.33
bta-miR-208a	55.5	4	5	0	0	10	0	0	0
bta-miR-208b	1248.5	41	116	104	77	91	165	52	116
bta-miR-20a	81854.2	25631.5	47490.5	41070.6	27488.7	50557.8	14927.8	7788.5	9460.33
bta-miR-20b	745.5	277	351.5	654.5	346.5	667	83.33	1	86
bta-miR-210	1802	570	1080	1222	536	907	504	772	431
bta-miR-211	434	374	814.5	546.5	627	302	308.5	767	190
bta-miR-212	19	7	27	25	21	2	0	19	15
bta-miR-21-3p	1123	341	706	521	400	210	602	375	382
bta-miR-214	7089	2713	5187	5527	3227	3952	1447	1304	1137
bta-miR-215	219586	108993	156148	241300	138900	96791	116316	93949	89765
bta-miR-21-5p	1.21437e+06	787506	816243	947580	769934	815762	466870	513122	356557
bta-miR-216a	38	30	25	30	13	16	17	0	25
bta-miR-216b	0	0	3	0	0	0	0	0	0
bta-miR-217	6	21	33	18	0	9	0	0	0
bta-miR-218	631.5	204.5	412	271.5	262	173	415.5	301	168.5
bta-miR-219	7	9	9	1	0	8	0	0	0
bta-miR-219-3p	0	5	0	5	4	0	0	0	0
bta-miR-219-5p	14	4.5	10	20.5	14.5	13	0	0	0
bta-miR-219b-3p	12	1	11	6	15	0	0	0	0
bta-miR-221	120814	34400	76097	80658.5	55688.5	45422	28976	23503	22866
bta-miR-222	11131	5348	7593	9546	8817	6405	1890	1800	1338
bta-miR-223	751020	202338	583641	358455	329285	146646	289957	178926	185593
bta-miR-22-3p	115477	58788	60797	75300	54243	57349	21489	18652	20155
bta-miR-224	1653	925	1513	1591	1012	1070	915	1025	509
bta-miR-22-5p	2067	1043	1166	1457	1100	1015	404	242	304
bta-miR-2284a	0.96	0	0.79	0.11	0	0.11	0	0	0.33
bta-miR-2284aa	363.433	133.065	209.385	200.338	120.192	235.535	70.12	39.5525	36.8
bta-miR-2284ab	6970.88	2634	4043.5	3596.12	2755.5	2458.06	2790	1538.5	1355.33
bta-miR-2284ac	13.5	3.5	26.5	4	0	2	0	0	0
bta-miR-2284b	10.83	2.64	5.17	1.12	2.5	6.17	0.5	0	1.33
bta-miR-2284c	9.22	1.46	7.5	6.5	12.25	11.58	0	0	0
bta-miR-2284d	1.67	0	0	13	1	1.33	0.33	0	0.67
bta-miR-2284e	16	3	17.83	8	13.5	0	0	0	0
bta-miR-2284f	77.08	32.5	52.33	31.62	26.5	77.5	9.5	0	0.67
bta-miR-2284g	0.5	0	0.5	3	0	0	0	0	0
bta-miR-2284h-3p	0	0	0	0	0	0	0	0	0
bta-miR-2284h-5p	3.05	1.18	2.08	2.07	3.17	6.61	2.74	0.82	0.72
bta-miR-2284i	1	1	0.5	1.5	0	0	0	0.5	0.5
bta-miR-2284j	20	5.31	6.91	14.49	10.25	17.76	6.03	3.29	0.88
bta-miR-2284k	25.4	8.68	15.6	12.81	8.09	16.1	10.25	11.01	3
bta-miR-2284l	0.41	0	0.2	0.13	0	0.06	0	0.08	0
bta-miR-2284m	21.52	7.54	10	13.5	6.44	15.12	1.45	17.31	0.67
bta-miR-2284n	10	23	10.67	6	0	9.13	0	0	0
bta-miR-2284o	4.68	0.5	3.33	2.66	1.09	7.92	2	2	1.5
bta-miR-2284p	51	32	28	34	21	13	0	28	0
bta-miR-2284q	0	0	0	0	0	0	0	0	0
bta-miR-2284r	8.03	0	3.6	8.11	0.08	7.18	9.5	0	0.67
bta-miR-2284s	0.89	1	0	0.62	0.14	0.43	0.88	0	0
bta-miR-2284t-3p	0.6	8	0	10.38	0	2	0	0	0
bta-miR-2284t-5p	3	7	2	8	13	21	8	0	21
bta-miR-2284u	0.33	0	5.67	0	0	0.67	0	1	0.33
bta-miR-2284v	0.73	1	0	1.64	0	0	0	0	0
bta-miR-2284w	2649.7	1325.33	1388.24	1404	892.67	2135.67	614	431	279
bta-miR-2284x	38819.7	14486.4	18225.8	21544.6	13071.2	36322.4	14033.1	8115.08	8837.6
bta-miR-2284y	135.42	52.3886	66.4571	76.8457	56.53	135.463	37.9814	20.1043	20.1286
bta-miR-2284z	821.221	212.68	497.88	368.833	237.586	386.447	165.161	90.8	80.48
bta-miR-2285a	2	0	5	7	0	0	0	0	0
bta-miR-2285aa	168.5	63	119	56	81	146	35	0	10
bta-miR-2285ab	6.13	6.34	5	1.4	0.2	1.2	1.54	0	1
bta-miR-2285ac	31	14	6	6	33	17	17	24	0
bta-miR-2285ad	19.02	53.48	12.98	50.14	19.75	21.99	0.14	0	0
bta-miR-2285ae	2	0	6	5	0	0	0	0	0
bta-miR-2285af	6.63	15.61	3.97	13.88	12.25	2.58	0	0	0
bta-miR-2285ag-3p	0	0	0	0	0	0	0	0	0
bta-miR-2285ah-5p	0	0	0	0	0	0	0	0	0
bta-miR-2285ai-5p	18.5	3.5	31.5	9	0	2	0	0	0
bta-miR-2285aj-5p	240.16	94.48	120.25	171.26	101.86	198.15	45.4	50.51	58.03
bta-miR-2285ak-5p	52	12	36	14	35.57	6.07	8	0	0
bta-miR-2285al-5p	35.07	20	8.5	12	21	1	0	0	0
bta-miR-2285am-5p	444.63	245.29	290.83	369	280.8	374.6	93.5	101.5	24.83
bta-miR-2285an	1	0.33	0	1	0.5	1.83	0	0	0
bta-miR-2285ao	0.66	0	0.02	0	0.72	0.0966667	0	0	0
bta-miR-2285ap	0.57	0.31	1.54	1.03	2.29	2.33	0	0	0
bta-miR-2285aq	0	0	0	0	0	0	0	0	0
bta-miR-2285ar	30	3	34.5	15	19	57.25	33	0	14.5
bta-miR-2285as	8.33	3.99667	2.38	4.43667	3.87	4.5	8.03333	0	0
bta-miR-2285at	7.2	3.165	4.085	2.5	2.75	1.915	0	0.25	0
bta-miR-2285au	10.55	2.96	6.96	7.97	5.33	11.69	4.88	2.34	3.6
bta-miR-2285av	74.75	31.86	36.11	45.27	31.85	93.15	19.32	43.8	15.12
bta-miR-2285aw	5.6	2.5	26.02	2.2	7.4	5.44	0	0	1.33
bta-miR-2285ax	2.29333	0.3	2.18333	0.73	0.676667	3.17	6.86667	0	1.29
bta-miR-2285ay	2.44	0.68	2.28	0.73	0.45	3.06	3.76	0	2.09
bta-miR-2285az	3	3.5	4.5	1.92	1.5	0.2	6.78	1	0
bta-miR-2285b	210.665	52.55	141.315	143.705	81.93	110.06	137	35.4	61.17
bta-miR-2285ba	2	2	0	0.5	7.5	0	1	0	0
bta-miR-2285bb	72	59	165.5	131	49	30	66	35.5	41
bta-miR-2285bc	834.94	736.43	1705.78	2033.73	725.95	801.39	426.26	272.5	219.59
bta-miR-2285bd	8	3	12.5	6	6	27	17	0	0.5
bta-miR-2285be	0	7	0	21	0	0.25	0	0	0
bta-miR-2285bf	3382.66	3183.47	3213.23	4948.2	3470.7	7730.93	605.53	513.33	479.67
bta-miR-2285bg	1	0	0.33	3.17	0.72	0	0	0	0.14
bta-miR-2285bh	2	4.67	0.33	1.33	1	3.58	1	0	1
bta-miR-2285bi	0	0	0	8	0	3.33	0	0	0
bta-miR-2285bj	0.4	0	0.38	0.17	0.33	0	0	0	0
bta-miR-2285bk	1.5	3	7.25	1.33	3.33	1.5	0	0	0
bta-miR-2285bl	4.57	5.4	7.67	3	9.5	24.32	10.5	0.09	0.25
bta-miR-2285bm	0	0	0	11	14	0	0	0	0
bta-miR-2285bn	60.87	49.28	40.43	48.7	38.73	81.17	66.38	9.75	27.02
bta-miR-2285bo	31.4	7.45	10.86	17.94	11.77	32.56	2.29	3.14	0.5
bta-miR-2285bp	4.33	5	5.33	0	0	7.33	0	0	0
bta-miR-2285bq	4.8	3.7	0	8.2	1.31	0.2	0	0	0
bta-miR-2285br	10.58	6.64	17.44	15.09	4.89	5.25	0	2.54	0.11
bta-miR-2285bs	0	4	11	7	0	0	0	0	0
bta-miR-2285bt	62.54	30.12	24.46	43	32	62.62	5.67	30	0
bta-miR-2285bu	15.6	9.58	5.65	8.33	5.62	9.89	10.95	1	0
bta-miR-2285bv	0	0	5	0	0	0	0	0	0
bta-miR-2285bw	2	0	0	0	0	0	0	0	0
bta-miR-2285bx	0	0	0	0	0	0	0	0	0
bta-miR-2285by	96.88	38	63.5	70.12	41.5	32	17	13.5	21.33
bta-miR-2285bz	39.5	23	26	12	15.11	65.71	0	0	0
bta-miR-2285c	0	3	3.5	0.5	0.5	2.5	0	0	0.5
bta-miR-2285ca	1	0	0	0	0.08	0	0	0	0
bta-miR-2285cb	0	0	0	0.11	0	0	0	0	0
bta-miR-2285cc	30.94	25.82	68.78	79.23	30.79	60.06	15.26	24	8.59
bta-miR-2285cd	3.73	0.14	0.43	0.5	1.29	14.5	0	0.64	0
bta-miR-2285ce	32.55	28.93	25.54	46.95	27.11	30.35	8.66	9.75	19.31
bta-miR-2285cf	1.29	0.59	2.61	1.09	0.5	1.49	0.59	0	0.45
bta-miR-2285cg	0	0	0	0	0	0	0	0	0
bta-miR-2285ch	0	0	3	0	2.75	0	0	0	0
bta-miR-2285ci	0.51	1.98	1.6	2.33	0.11	0.46	0.06	2.8	0.11
bta-miR-2285cj	64.4	36.63	65.18	49.31	49.7	74.07	24.8	11.83	9.71
bta-miR-2285ck	2	3	2	0	9	14	0	0	0
bta-miR-2285cl	3.62	0	2	0	0	0.09	0	0	0
bta-miR-2285cm	100.27	31.5	91.4	56.9	40.15	94.19	18	0	68.83
bta-miR-2285cn	25	3	11	0	0.2	0.33	0	0	0
bta-miR-2285co	3.57	3.4	1.17	1	2	4.32	0	0.09	0.25
bta-miR-2285cp	0	3	0	0	0	1	0	2	0
bta-miR-2285cq	0	0	0	0	0	0	0	0	0
bta-miR-2285cr	0.13	0.49	0.8	3.25	1.49	0.57	0	0	0
bta-miR-2285cs	5	1	0	0.14	0.14	5.14	0	0	0
bta-miR-2285ct	0	0	0	7.5	0	0	12	0	0
bta-miR-2285cu	9	0	3	0	0	0	0	0	0
bta-miR-2285cv	0.75	0	0	0.14	0	0	0	0	0
bta-miR-2285cw	5.43	1.4	2.3	2.2	0.25	4.4	0	0.08	0
bta-miR-2285cx	0	6	0	0	0	0	1	0	0
bta-miR-2285cy	30.4	13.67	32.92	34.43	20.68	20.26	8.58	0.33	1.25
bta-miR-2285cz	0	0	0	0	0.67	0	0	0	0
bta-miR-2285d	0	0	0.33	0	0	0	0	0	0
bta-miR-2285da	9.38	7.87	9.07	14.3	7.73	7.03	0.62	5.59	7.97
bta-miR-2285db	0	0	0	0	0	0	0	0	0
bta-miR-2285dc	353.63	224.29	226.83	356	256.8	345.6	52.5	76.5	24.83
bta-miR-2285dd	13.09	8.7	13.07	15.3	10.73	4.6	0.62	5.59	7.97
bta-miR-2285de	0	0.1	0	0.09	0	0	0	0	0
bta-miR-2285df	0	0	0	0	0	0	0	0	0
bta-miR-2285dg	0.15	0	7	0.25	0	1.2	0	0	0
bta-miR-2285dh	3	4	6	6	7	4	24	0	5
bta-miR-2285di	6	0	5	9	5	7	0	0	14
bta-miR-2285dj	8	0	10	5	0	0	0	0	0
bta-miR-2285dk	0.6	5	2	4.71	3	0	0	0	0
bta-miR-2285dl-3p	2.36	1.04	1.25	1.75	0.7	1.6	0.17	0.48	1.88
bta-miR-2285dm	0	0	0	0	0	0	0	0	0
bta-miR-2285e	9.265	2.79	8.705	4.625	6.75	5.835	0.25	0.25	10.665
bta-miR-2285f	369.41	197.93	247.44	243.19	214.855	367.665	95.655	38.53	65.44
bta-miR-2285g	16.9967	11	7.05333	10.33	13.92	14.75	0	0	0.22
bta-miR-2285h	10	6	3.06	0	4	8	14	0	0
bta-miR-2285i	18	2	6.33	10.2	13	21	0	0	0
bta-miR-2285j	58.4	17.67	48.5	38.07	49.9	58.63	14	5.5	23
bta-miR-2285k	291.188	127.22	160.888	138.698	112.25	308.736	35.31	21	51.462
bta-miR-2285l	0.33	0	0	0.11	0	0	0	0	0
bta-miR-2285m	4.23	0.2	4.15	5.57	2.3	2.8	3.39	0	3.6
bta-miR-2285n	4.01857	2.68143	3.87429	3.14571	2.93286	2.46143	0.06	0	0.25
bta-miR-2285o	6.54	2.352	2.146	7.04	3.8	4	0.1	0	7.22
bta-miR-2285p	1671	337.44	795.33	442	402.33	466.67	568.67	241.33	494.67
bta-miR-2285q	184.67	69	112	84	34	89	110	53	34
bta-miR-2285r	0.63	4.39	2.29	0	11.29	1.4	0	0	0
bta-miR-2285s	0	0	0	9	0	0	0	0	0
bta-miR-2285t	449.5	408	306	437.5	538	298.5	373	533.5	252
bta-miR-2285u	14.23	7.06	3.45	2.54	0.72	8.79	0	0	0.34
bta-miR-2285v	4.17	0	0.92	8	0	10.5	0	0	8
bta-miR-2285w	0	0	0	0	0	0	0	0	0
bta-miR-2285x	7.08	10.51	17.76	20.88	24.2	24.48	0.06	5.6	0
bta-miR-2285y	0.5	0.17	0.46	0.12	0.17	0	0	0.33	0
bta-miR-2285z	1.5	1	0	2	0	3	0	0	1
bta-miR-2286	0	0	0	0	0	0	0	0	0
bta-miR-2287	0	0	0	0	0	0	0	0	0
bta-miR-2288	0	0	0	0	1	0	0	0	0
bta-miR-2289	0	0	0	5	0	1	0	0	0
bta-miR-2290	0	0	0	0	0	0	0	0	0
bta-miR-2291	0	0	0	0	0	0	0	0	0
bta-miR-2292	0	0	0	0	0	0	0	0	0
bta-miR-2293	0	2	0	0	0	0	0	0	0
bta-miR-2294	0	0	0	0	0	0	0	0	0
bta-miR-2295	4	0	3	0	0	0	0	0	0
bta-miR-2296	0	0	0	0	0	0	0	0	0
bta-miR-2297	0	0	0	0	0	0	0	0	0
bta-miR-2298	0	0	0	0	0	0	0	0	0
bta-miR-2299-3p	361	60	111	126	100	33	90	61	60
bta-miR-2299-5p	78	10	43	32	43	8	49	0	0
bta-miR-2300a-5p	2	0	2	8	0	5	0	0	0
bta-miR-2300b-3p	80	0	0	101	0	0	26	0	0
bta-miR-2301	0	0	0	0	0	0	0	0	0
bta-miR-2302	0	0	0	0	0	0	0	0	0
bta-miR-2303	0	0	0	0	0	0	0	0	0
bta-miR-2304	0	0	0	0	0	0	0	0	0
bta-miR-2305	0	0	0	0	0	0	0	0	0
bta-miR-2306	0	0	0	0	0	0	0	0	0
bta-miR-2307	0	0	0	0	0	0	0	0	0
bta-miR-2308	0	0	5	0	0	0	0	0	0
bta-miR-2309	0	0	0	0	0	0	0	0	0
bta-miR-2310	0	0	0	0	0	0	0	0	0
bta-miR-2311	8	0	1	4	0	0	0	0	0
bta-miR-2312	1.83	0	0.33	0.75	0.6	0.2	0	0	0
bta-miR-2313-3p	13	24	3	16	12	25	0	0	0
bta-miR-2313-5p	5	35	9	0	37	9	0	26	0
bta-miR-2314	0	0	0	0	0	0	0	0	0
bta-miR-2315	0	0	0	0	0	0	0	0	0
bta-miR-2316	37	26	18	25	10	33	62	0	0
bta-miR-2317	0	0	0	0	0	0	0	0	0
bta-miR-2318	0	0	0	0	0	0	0	0	0
bta-miR-2319a	0	0	0	4	0	0	0	0	0
bta-miR-2319b	0	0	0	0	0	0	0	0	0
bta-miR-2320-3p	0	0	0	3	0	0	0	0	0
bta-miR-2320-5p	44	4	17	45	17	27	42	34	0
bta-miR-2321	0	0	0	0	0	6	0	0	0
bta-miR-2322-3p	0	0	0	0	0	0	0	0	0
bta-miR-2322-5p	0	0	0	0	0	0	0	0	0
bta-miR-2323	0	0	0	0	0	0	0	0	0
bta-miR-2324	0	0	0	0	0	0	0	0	0
bta-miR-2325a	0	0	0	0	0	0	0	0	0
bta-miR-2325b	0	0	0	0	0	0	0	0	0
bta-miR-2325c	0	0	0	0	0	0	0	0	0
bta-miR-2326	0	0	0	0	0	0	0	0	0
bta-miR-2327	0	0	0	0	0	0	0	0	0
bta-miR-2328-3p	0	0	3	0	0	0	16	0	0
bta-miR-2328-5p	0	0	7	18	0	0	0	0	0
bta-miR-2329-3p	0	0	0	0	0	0	0	0	0
bta-miR-2329-5p	2	0	2	0	0	0	0	0	0
bta-miR-2330-3p	0	0	5	0	0	0	0	0	0
bta-miR-2330-5p	0	1	0	0	0	4	0	0	0
bta-miR-2331-3p	8	0	7	6	0	0	0	0	0
bta-miR-2331-5p	0	0	0	0	0	0	0	0	0
bta-miR-2332	0	5	0	1	0	8	0	0	0
bta-miR-2333	0	0	0	0	0	4	0	0	0
bta-miR-2334	0	0	0	0	0	0	0	0	0
bta-miR-2335	0	0	0	0	0	0	0	0	0
bta-miR-2336	224	149	205	203	66	365	145	0	4
bta-miR-2337	0	0	0	0	0	0	0	0	0
bta-miR-2338	0	0	0	0	0	0	0	0	0
bta-miR-2339	22	9	22	10	23	28	7	0	19
bta-miR-2340	0	0	0	0	0	2	0	0	0
bta-miR-2341	0	0	0	0	0	0	0	0	0
bta-miR-2342	11	3	6	0	0	13	8	0	13
bta-miR-2343	0	0	0	1	0	0	0	0	0
bta-miR-2344	0	0	0	0	0	0	0	0	0
bta-miR-2345	0	0	0	0	0	0	0	0	0
bta-miR-2346	199	51	112	95	67	106	0	120	54
bta-miR-2347	0	0	0	0	0	0	0	0	0
bta-miR-2348	0	0	0	0	0	0	0	0	0
bta-miR-2349	12	0	2	8	3	19	3	0	0
bta-miR-2350	6	0	8	9	0	6	11	0	0
bta-miR-2351	0	0	0	0	0	0	0	0	0
bta-miR-2352	0	0	0	0	0	0	0	0	0
bta-miR-2353	0	0	0	0	0	0	0	0	0
bta-miR-2354	0	0	0	0	0	0	0	0	0
bta-miR-2355-3p	48	20	22	11	0	3	0	0	0
bta-miR-2355-5p	0	0	0	4	1	0	0	0	0
bta-miR-2356	0	0	0	0	0	0	0	0	0
bta-miR-2357	0	0	0	0	0	0	0	0	0
bta-miR-2358	0	0	0	0	0	0	0	0	0
bta-miR-2359	0	0	0	0	0	0	0	0	0
bta-miR-2360	0	0	0	0	0	0	0	0	0
bta-miR-2361	0	0	0	0	0	0	0	0	0
bta-miR-2362	0	0	0	0	0	0	0	0	0
bta-miR-2363	0	0	4.5	0.5	0	0	0	0	0
bta-miR-2364	0	0	0	0	0	0	0	0	0
bta-miR-2365	0	0	0	0	0	0	0	0	0
bta-miR-2366	20	0	19	0	0	1	0	0	25
bta-miR-2367-3p	0	0	0	0	0	0	0	0	0
bta-miR-2367-5p	0	0	0	0	0	0	0	0	0
bta-miR-2368-3p	2	2	3	1	0	0	0	0	0
bta-miR-2368-5p	5	0	0	0	0	0	0	0	0
bta-miR-2369	0	0	0	0	0	0	0	0	0
bta-miR-2370-3p	1	0	7	0	5	4	0	0	0
bta-miR-2370-5p	9	0	0	5	0	17	0	0	0
bta-miR-2371	0	0	0	0	0	0	0	0	0
bta-miR-2372	0	0	0	0	0	0	13	0	0
bta-miR-2373-3p	0	6	0	0	0	0	0	0	0
bta-miR-2373-5p	0	0	0	0	0	0	0	0	0
bta-miR-2374	0	0	0	0	0	0	0	0	0
bta-miR-2375	0	0	0	0	0	0	0	0	0
bta-miR-2376	153	18	67	27	47	28	0	69	0
bta-miR-2377	0	3	20	9	0	0	0	0	0
bta-miR-2378	1	1	2	0	0	0	0	0	0
bta-miR-2379	0	0	0	0	0	0	0	0	0
bta-miR-2380	5	0	0	0	0	0	0	0	0
bta-miR-2381	0	0	3	0	0	0	0	0	0
bta-miR-2382-3p	8	0	0	3	0	7	0	0	0
bta-miR-2382-5p	17	7	16	3	0	9	0	0	0
bta-miR-2383	0	0	0	0	0	0	0	0	0
bta-miR-2384	0	0	0	0	0	0	0	0	0
bta-miR-2385-3p	0	0	0	0	0	0	0	0	0
bta-miR-2385-5p	0	0	0	0	0	0	0	0	0
bta-miR-2386	0	0	0	0	0	0	0	0	0
bta-miR-2387	121	46	90	75	59	36	78	70	49
bta-miR-2388-3p	14	0	7	2	0	5	0	0	0
bta-miR-2388-5p	1	7	5	0	2	0	0	0	0
bta-miR-2389	1	0	3	6	0	0	0	0	0
bta-miR-2390	0	0	0	0	0	0	0	0	0
bta-miR-2392	0	0	0	0	0	0	0	0	0
bta-miR-2393	0	0	0	0	0	0	0	0	0
bta-miR-2394	2	0	0	0	0	0	0	0	0
bta-miR-2395	0	0	0	0	0	0	0	0	0
bta-miR-2396	10	0	0	3	0	0	0	0	0
bta-miR-2397-3p	14	0	9	11	9	0	0	0	0
bta-miR-2397-5p	51	33	48	66	25	71	34	27	0
bta-miR-2398	36	3	10	1	0	0	17	43	2
bta-miR-2399-3p	0	0	11	0	4	0	0	0	0
bta-miR-2399-5p	66	21	55	42	39	8	27	28	0
bta-miR-23a	152684	60083.7	93324.3	137878	90096.3	88855	36672	32108.3	28515
bta-miR-23b-3p	15553.3	7613.17	9447.33	20862.7	11182.8	11944.5	4390	3784.83	3042.5
bta-miR-23b-5p	14.5	0.5	17	6	0.5	9.5	21.5	0	0
bta-miR-24	0	0	2	0	0	0	0	0	0
bta-miR-2400	18	3	17	17	6	0	0	19	0
bta-miR-2401	0	0	5	0	0	0	0	0	0
bta-miR-2402	0	1	0	7	0	0	0	31	0
bta-miR-2403	146	15	59	51	14	32	34	0	67
bta-miR-2404	0	0	0	0	0	0	0	0	0
bta-miR-2405	0	0	0	0	0	0	0	0	0
bta-miR-2406	1	0	0	0	0	0	0	0	0
bta-miR-2407	0	2	0	0	0	5	0	0	0
bta-miR-2408	7	5	7	5	0	0	0	0	0
bta-miR-2409	1	4	2	13	21	0	0	2	3
bta-miR-2410	0	0	4	0	0	0	0	0	0
bta-miR-2411-3p	30	0	22	5	6	3	0	47	0
bta-miR-2411-5p	44	12	19	9	42	19	21	35	8
bta-miR-2412	0	0	0	0	0	0	0	0	0
bta-miR-2413	0	0	0	0	0	0	0	0	0
bta-miR-2414	0	0	0	0	0	0	0	0	0
bta-miR-2415-3p	19	0	32	14	1	10	0	0	19
bta-miR-2415-5p	0	0	1	0	0	7	0	0	0
bta-miR-2416	12	4	1	4	7	2	12	0	0
bta-miR-2417	0	0	1	0	0	0	0	0	0
bta-miR-2418	0	0	0	0	0	0	0	0	0
bta-miR-2419-3p	7	0	2	2	0	0	16	22	0
bta-miR-2419-5p	1730	624	1137	1315	770	1055	927	423	260
bta-miR-2420	0	0	0	0	0	0	0	0	0
bta-miR-2421	0	0	0	0	0	0	0	0	0
bta-miR-2422	6	0	0	10	0	0	0	0	0
bta-miR-2423	0	0	0	0	0	0	0	0	0
bta-miR-2424	0	0	0	0	0	0	0	0	0
bta-miR-2425-3p	10	22	16	12	0	25	15	0	0
bta-miR-2425-5p	5	2	5	10	0	10	0	0	0
bta-miR-2426	8	0	7	3	4	0	0	0	0
bta-miR-2427	0	0	0	0	0	0	0	0	0
bta-miR-2428	0	0	5	0	0	0	0	0	0
bta-miR-2429	0	0	0	0	0	0	0	0	0
bta-miR-2430	0	0	0	0	0	0	0	0	0
bta-miR-2431-3p	92	77	94	88	41	31	112	114	111
bta-miR-2431-5p	63	4	54	58	25	48	48	0	18
bta-miR-2432	5	0	0	4	0	0	0	0	0
bta-miR-2433	0	0	0	0	0	0	0	0	0
bta-miR-2434	0	0	0	0	0	0	0	0	0
bta-miR-2435	0.2	0.2	0	0	0	1.75	0	0	0
bta-miR-2436-3p	19	13	16	31	18	6	36	21	0
bta-miR-2436-5p	0	0	0	0	0	0	0	0	0
bta-miR-2437	0	0	0	0	0	0	0	0	0
bta-miR-2438	0	0	0	3	0	0	0	0	0
bta-miR-2439-3p	0	0	0	0	0	6	0	0	0
bta-miR-2439-5p	0	3	0	0	0	0	0	0	0
bta-miR-24-3p	98012.2	32131	60048	68327.3	44163.8	41213	24081	18487.3	21001.7
bta-miR-2440	0	0	0	0	0	0	0	0	0
bta-miR-2441	9	3	15	9	0	0	0	0	0
bta-miR-2442	0	0	0	0	0	0	0	0	0
bta-miR-2443	3	12	17	5	32	16	0	0	0
bta-miR-2444	0	0	0	0	0	0	0	0	0
bta-miR-2446	13	8	10	7	13	16	23	0	0
bta-miR-2447	40	20	60	48	28	19	54	0	14
bta-miR-2448-3p	350	89	277	118	53	119	158	63	108
bta-miR-2448-5p	31	2	13	13	9	2	32	113	5
bta-miR-2449	0	2	2	6	0	0	0	0	0
bta-miR-2450a	25	1	28	7	1	12	8	0	0
bta-miR-2450b	0	0	0	0	0	0	0	0	0
bta-miR-2450c	4	4	1	1	0	0	0	0	0
bta-miR-2450d	0	0	0	0	0	0	0	0	0
bta-miR-2451	0	0	0	0	0	0	0	0	0
bta-miR-2452	0	0	0	0	0	0	0	0	0
bta-miR-2453	1	0	4	0	0	0	0	42	0
bta-miR-2454-3p	143	60	188	206	90	60	113	48	78
bta-miR-2454-5p	0	0	0	3	8	0	0	0	5
bta-miR-2455	1	6	6	6	0	0	0	0	0
bta-miR-2456	2	0	0	0	0	0	0	0	0
bta-miR-2457	59	10	59	97	37	23	55	38	24
bta-miR-2458	0	0	4	0	0	0	0	0	0
bta-miR-2459	0	0	0	0	0	0	0	0	0
bta-miR-2460	0	0	0	0	0	0	0	0	0
bta-miR-2461-3p	0	0	0	0	0	0	0	0	0
bta-miR-2461-5p	0	0	0	0	0	0	0	0	0
bta-miR-2462	0	0	0	0	0	0	0	0	0
bta-miR-2463	5	0	0	6	0	0	0	0	0
bta-miR-2464-3p	0	0	0	0	0	0	0	0	0
bta-miR-2464-5p	0	0	0	0	0	0	0	0	0
bta-miR-2465	6	3	0	7	0	4	0	0	0
bta-miR-2466-3p	0	0	0	4	0	0	18	0	0
bta-miR-2466-5p	0	0	0	4	0	0	0	0	0
bta-miR-2467-3p	0	0	0	0	0	0	0	0	0
bta-miR-2467-5p	0	0	0	0	0	0	0	0	0
bta-miR-2468	33	23	33	20	0	39	0	0	10
bta-miR-2469	7	0	8	0	0	0	0	0	0
bta-miR-2470	0	0	0	0	0	0	0	0	0
bta-miR-2471-3p	0	0	0	0	0	0	0	0	0
bta-miR-2471-5p	0	0	0	0	0	0	0	0	0
bta-miR-2472	0	0	2	0	0	0	0	0	0
bta-miR-2473	0	0	0	0	0	0	0	0	0
bta-miR-2474	57	43	34	51	25	26	41	13	68
bta-miR-2475	0	0	15	0	0	0	0	0	0
bta-miR-2477	0	0	0	0	0	0	0	0	0
bta-miR-2478	765	251	820	537	256	172	324	268	147
bta-miR-2479	0	0	0	0	0	0	0	0	0
bta-miR-2480	0	0	0	0	0	0	0	0	0
bta-miR-2481	0	0	2	0.5	0.5	0	0	0	0
bta-miR-2482	0	0	0	0	0	0	0	0	0
bta-miR-2483-3p	107	18	125	55	108	33	32	26	28
bta-miR-2483-5p	99	31	75	94	110	48	63	0	139
bta-miR-2484	0	0	0	0	0	0	0	0	0
bta-miR-2485	0	0	0	0	0	0	0	0	0
bta-miR-2486-3p	0	0	0	0	0	0	0	0	0
bta-miR-2486-5p	0	0	0	0	0	0	0	0	0
bta-miR-2488	0	0	0	0	0	0	0	0	0
bta-miR-2489	0	0	0	0	0	0	0	0	0
bta-miR-25	209751	110362	181687	179126	84019.7	189106	111472	53035.3	70018.3
bta-miR-26a	48364	45214.1	62793.8	47772.5	44562.3	105520	15950.8	8345.92	8333.17
bta-miR-26b	193495	115797	223018	136391	122387	223848	86104.2	43847.9	51000.5
bta-miR-26c	0	0	0	0	0	0	0	0	0
bta-miR-27a-3p	54158.5	22760	31596	48146	29354	25450.5	21678.5	17771	16390
bta-miR-27a-5p	14	0	15	3	11	19	0	0	0
bta-miR-27b	141598	50963	89050	92274	57398	59435.5	65974.5	41325	53023
bta-miR-28	739	316.5	488.5	390.5	326	955.5	0	27	0
bta-miR-2881	0	0	0	0	0	0	0	0	0
bta-miR-2882	0	0	0	0	0	0	0	0	0
bta-miR-2883	0	0	0	0	0	0	0	0	0
bta-miR-2885	5	0	0	0	0	0	0	0	0
bta-miR-2886	0	0	0	0	0	0	0	0	0
bta-miR-2887	0	2.5	0	1.5	0	0	0	0	0
bta-miR-2888	0	0	0	0	0	0	0	0	0
bta-miR-2889	0	0	0	0	0	0	0	0	0
bta-miR-2890	0	0	0	0	0	0	0	0	0
bta-miR-2891	0	0	0	0	0	0	0	0	0
bta-miR-2892	0	0	0	0	0	0	0	0	0
bta-miR-2893	0	0	0	0	0	0	0	0	0
bta-miR-2894	0	0	0	0	0	0	0	0	0
bta-miR-2895	0	0	0	0	0	0	0	0	0
bta-miR-2896	0	0	0	0	0	0	0	0	0
bta-miR-2897	0	0	0	0	0	0	0	0	0
bta-miR-2898	0	0	0	0	0	0	0	0	0
bta-miR-2899	0	0	0	0	0	0	0	0	0
bta-miR-2900	0	0	0	0	0	0	0	0	0
bta-miR-2901	0	0	0	0	0	0	0	0	0
bta-miR-2902	0	0	0	0	0	0	0	0	0
bta-miR-2903	28	9	22	30	8	18	0	0	0
bta-miR-2904	1.33	3.33	0	0	0	0	0	0	0
bta-miR-2917	0	0	0	0	0	0	0	0	0
bta-miR-296-3p	9969	2428	6575	4609	3015	3765	3347	1994	2332
bta-miR-296-5p	1877	366	868	801	354	970	259	129	278
bta-miR-299	12.5	0	13	1	4	6	0	0	0
bta-miR-299-2	0	0	0.5	4.5	0	0	0	0.5	0
bta-miR-29a	412166	234703	229278	314311	210324	511013	153916	114081	103340
bta-miR-29b	17074.1	12440.1	11484.2	15750	13300.2	24641.5	6312.17	7489.17	4323.42
bta-miR-29c	93130.8	43373.1	64330.5	89066.3	51272.5	45148.8	78971	62348.3	49595.9
bta-miR-29d-3p	536.75	317.75	346.33	519.17	250.67	323.33	625.33	428	287.58
bta-miR-29d-5p	127	51.5	140	51.5	92.5	27.5	57	36	62.5
bta-miR-29e	24.17	17.33	15.83	35.83	18.5	36.5	12.83	11.33	7.17
bta-miR-301a	5891	1905.5	5166.5	3910.5	2586.5	2823	2347.5	811	1521.5
bta-miR-301b	291	90.5	176.5	97.5	78.5	46	80.5	31	31.5
bta-miR-302a	0	0	0	0	0	0	0	0	0
bta-miR-302b	0	0	0	0	0	0	0	0	0
bta-miR-302c	0	0	0	0	0	0	0	0	0
bta-miR-302d	0	0	0	0	0	0	0	0	0
bta-miR-3064	4	0	0	0	3	0	0	0	0
bta-miR-3065	6	0	0	5	0	5	24	0	0
bta-miR-30a-5p	62359.5	79000.5	49751.5	57947	63439	36792	31746.5	43419	41660
bta-miR-30b-3p	19	0	8	10	0	16	0	0	0
bta-miR-30b-5p	3415	3063	2299.5	3206	3015	6061.5	614.5	374	652
bta-miR-30c	5627.5	5731	4261	6141	5108.5	12578.5	1050	963	833.5
bta-miR-30d	223405	78717	146659	106653	88325.5	137127	101000	75164	68994
bta-miR-30e-5p	372346	189128	232250	222648	167802	349569	113340	74801	74420
bta-miR-30f	252.5	586	196.5	465	461.5	303	113.5	39	49.5
bta-miR-31	2553	1754	1925	2300	1512	4773	488	223	152
bta-miR-3120	47	14	13	4	16	14	17	0	0
bta-miR-3141	0	0	0	0	0	0	0	0	0
bta-miR-3154	0	0	0	3	0	0	0	0	0
bta-miR-32	23626	13942	14299	15616	11619	34558	2989	1776	1757
bta-miR-320a	30414.5	11588.3	15801.8	24697.8	12731.5	13647	8529.83	5908.5	6917.67
bta-miR-320b	6.67	6.67	3	1.33	2.67	4	0.33	0.33	0
bta-miR-323	50	25	26	37	21	53	34	25	27
bta-miR-323b-3p	100	10	56	47	46	31	16	29	19
bta-miR-324	785	381	421	566	397	281	524	288	305
bta-miR-326	5289	793	2031	1219	1063	958	1117	660	541
bta-miR-328	2897	786	2736	1767	1138	1838	1414	740	572
bta-miR-329a	0	0.5	0	4	3	0	0	0	0
bta-miR-329b	0	0	0	0	0	0	0	0	0
bta-miR-330	954	94	380	150	167	72	317	331	161
bta-miR-331-3p	220	185	237	203	186	251	145	0	116
bta-miR-331-5p	251	188	242	306	175	301	66	116	106
bta-miR-335	7728	3058	2992	4374	3005	9483	1151	461	1061
bta-miR-338	1066	399	755	912	577	349	555	210	348
bta-miR-339a	7121	2625.5	4430	4672	2167	7236	1795.5	705	959
bta-miR-339b	2025	926.5	1595	1838	775	2085	1013.5	338	314
bta-miR-33a	1721.5	945	1115	1191.5	1029.5	932	1291.5	889	546.5
bta-miR-33b	156.5	85	101	75.5	121.5	88	39.5	35	49.5
bta-miR-340	29	37	57	54	18	102	0	0	0
bta-miR-342	271108	130033	131585	147578	115510	403884	39833	26981	21901
bta-miR-3431	767	326	683	611	461	479	322	419	243
bta-miR-3432a	1201.08	511.5	637.92	1603.5	858.92	481.17	702.17	336.83	919
bta-miR-3432b	21.83	15	2.17	41	22.17	14.67	16.67	7.33	25
bta-miR-345-3p	5337	1845	4055	1690	2362	1009	2791	3708	1598
bta-miR-345-5p	300	213	167	225	172	147	191	61	14
bta-miR-346	5	5	16	2	7	4	0	0	0
bta-miR-34a	3450	1791	2284	2655	3056	1547	1098	2955	1413
bta-miR-34b	17.5	19	48.5	12	3	134	0	0	25
bta-miR-34c	193.5	78	376.5	139	83	522	42	0	88
bta-miR-3533	0	0	0	0	0	0	0	0	0
bta-miR-3578	0	0	0	0	0	0	0	0	0
bta-miR-3596	0	0	0	0	0	0	0	0	0
bta-miR-3600	0	0	0	0	0	0	0	0	0
bta-miR-3601	0	0	0	0	0	0	0	0	0
bta-miR-3602	0	0	0	0	0	0	0	0	0
bta-miR-3604	0	0	0	0	0	1	0	0	0
bta-miR-361	72249	33046	43786	51675	33902	55454	20142	15032	15134
bta-miR-3613a	445	504	499	579	490	702	279	312	167
bta-miR-3613b	0	0	0	0	0	0	0	0	0
bta-miR-362-3p	45	29	45	104	46	99	0	0	17
bta-miR-362-5p	62	64	62	87	46	184	0	0	5
bta-miR-363	949	658	622	1139	729	1328	124	60	39
bta-miR-365-3p	1322.5	2213.5	1032.5	1454.5	964	840.5	362	390	351.5
bta-miR-365-5p	124.5	108	113	91	50	59	34	95	0
bta-miR-3660	0	0	0	0	0	0	0	0	0
bta-miR-367	0	0	0	0	0	0	0	0	0
bta-miR-369-3p	334.33	323	435	702	315	291.5	198.5	73	86
bta-miR-369-5p	205	120	290	294	254	152	167	98	108
bta-miR-370	22	5	12	14	7	22	0	28	34
bta-miR-371	0	0	0	0	0	0	0	0	0
bta-miR-374a	5300.5	6778.5	8339.67	7633	6612	14805.8	1584	1150	826.5
bta-miR-374b	1108.5	948	1415.5	1104.5	945.5	1570.33	347.5	82	104
bta-miR-374c	10	10	9.67	9	12.5	17.67	2	0.5	0.5
bta-miR-375	21680	8733	15622	20881	9309	11925	13510	7693	13131
bta-miR-376a	7.33	1.67	3	12.67	11.33	2.33	2.67	0	0
bta-miR-376b	49.33	57.67	63	64.67	59.33	53.33	48.67	0	24
bta-miR-376c	2	3.67	3.67	0	1.33	3.67	0	0	0
bta-miR-376d	9.33	16.67	9	2.67	1.33	2.33	1.67	26	0
bta-miR-376e	29	4	7	8	18	24	0	0	1
bta-miR-377	48	36	18	42	2	7	0	0	0
bta-miR-378	12188	3599.17	4815.83	6551.08	3907	8519.25	2810.92	1960.58	1785
bta-miR-378b	46.83	17	25.92	25	31.75	26.5	22	25	7.25
bta-miR-378c	1832.5	538.67	745.92	1430.33	674.92	948.58	796.92	488.33	408
bta-miR-378d	215.67	47	70.5	151.5	64.33	88.42	115.25	60.5	68.75
bta-miR-379	688	369	492	507	349	295	261	268	242
bta-miR-380-3p	44	40	33	34	49	21	0	0	0
bta-miR-380-5p	0	0	0	0	0	0	0	0	0
bta-miR-381	395	282	368	440	325	329	344	238	219
bta-miR-382	491	230	340	460	258	249	147	132	156
bta-miR-383	18	2	39	2	5	1	0	0	0
bta-miR-3956	19	3	15	5	0	10	0	0	0
bta-miR-3957	5	0	0	0	0	10	0	0	0
bta-miR-409a	45	49	66	48	38	35	0	0	30
bta-miR-409b	0	0	0	0	0	0	0	0	0
bta-miR-410	6	0	0	2	14	0	0	0	13
bta-miR-411a	375	115	181	337	202	211	182	111	21
bta-miR-411b	0	0	1	0	0	0	0	0	0
bta-miR-411c-3p	15	48	16	53	34	7	25	0	30
bta-miR-411c-5p	30	42	45	27	58	64	27	0	14
bta-miR-412	0	0	0	0	0	0	0	0	0
bta-miR-421	7015	1844	4191	2549	2219	2626	2562	1262	1279
bta-miR-423-3p	37006	12042	25888	23636	16001	19859	8299	5436	5390
bta-miR-423-5p	170061	52800	95965	86554	53963	99062	45026	23956.5	35797
bta-miR-424-3p	11	7	16	9	0	4	0	0	0
bta-miR-424-5p	859	450	616	904	484	759	70	99	162
bta-miR-425-3p	6474	1666	3906	2642	1876	2102	2353	1568	1632
bta-miR-425-5p	57453	28555	46591	47126	32371	41302	23507	18014	15852
bta-miR-4286	86.5	9.5	45.5	19	17.5	19	0	0	7
bta-miR-429	5267	2612.5	3280	5698	3129.33	2271	3105	2800.5	2589.5
bta-miR-431	3	11	12	4	16	9	0	0	0
bta-miR-432	494	270	371	349	278	288	297	132	203
bta-miR-433	110	57	57	68	21	52	18	20	17
bta-miR-4444	0	0	2	0	0	0	0	0	0
bta-miR-4449	12	0	0	17	0	1	0	0	22
bta-miR-448	0	0	0	0	0	0	0	0	0
bta-miR-449a	13	5	24	34	20	20	0	34	0
bta-miR-449b	3	0	0	0	0	0	0	0	0
bta-miR-449c	0	0	0	0	0	0	0	0	0
bta-miR-449d	0	0	0	0	0	0	0	0	0
bta-miR-450a	12.5	20	13	19.5	16.5	7	0	0	0
bta-miR-450b	1054	656	844	1071	773	888	225	477	181
bta-miR-451	44145	72301	151614	200776	82702	92885	27852	13583	15479
bta-miR-452	638	204	432	464	418	316	344	541	267
bta-miR-4523	3	1	0	0	0	0	0	0	0
bta-miR-453	0	0	0	0	0	0	0	0	0
bta-miR-454	438	321	1227	348	288	239	514	280	235
bta-miR-455-3p	129	170	164	178	136	105	49	29	0
bta-miR-455-5p	3100	2652	3540	3148	2532	2565	486	1206	375
bta-miR-4657	9	0	16	6	8	0	0	0	0
bta-miR-4680	0	0	0	0	0	0	0	0	0
bta-miR-483	219	387	275	506	444	152	223	229	420
bta-miR-484	3979	2037	4374	6438	2595	3152	1482	809	573
bta-miR-485	42	43	44	65	9	29	0	0	18
bta-miR-486	84305	99300	268072	246582	91805	114476	138437	63485	87562
bta-miR-487a	7	4	0	1	0	0	0	0	0
bta-miR-487b	103	93	74	64	63	75	26	51	19
bta-miR-488	5	0	0	6	0	0	0	0	0
bta-miR-489	9	0	3	5	6	2	0	0	0
bta-miR-490	7	0	0	8	7	0	0	0	0
bta-miR-491	573	319	553	361	240	509	133	0	142
bta-miR-493	164	34	151	124	67	78	66	35	19
bta-miR-494	382	363	425	543	382	390	173	195	49
bta-miR-495	11	6	7	12	0	3	0	0	0
bta-miR-496	0	0	7	0	0	0	0	0	0
bta-miR-497	1853	744	1023	1698	792	999	717	947	408
bta-miR-499	1847	367	1057	629	529	713	414	333	283
bta-miR-500	285	243	309	375	274	290	17	109	42
bta-miR-502a	21.83	21.33	14.17	34	12.92	20.67	4	29	0.33
bta-miR-502b	27	13.67	7	20.5	0	12.5	0	0	0
bta-miR-503-3p	85	19	100	71	26	42	17	43	16
bta-miR-503-5p	49	33	58	56	59	32	11	0	0
bta-miR-504	124	41	43	79	72	29	51	30	41
bta-miR-505	800	452	433	759	615	519	253	296	248
bta-miR-507-3p	44	108	64	23	18	30	0	0	43
bta-miR-507b	30	17	30	7	22	13	0	0	0
bta-miR-532	3324	1303	1960	1885	1601	2723	1628	1245	1098
bta-miR-539	0	0	4	0	0	0	0	0	0
bta-miR-541	0	0	0	0	0	0	0	0	0
bta-miR-542-5p	212	67	99	112	49	107	48	29	0
bta-miR-543	12	10	14	24	16	16	0	0	0
bta-miR-544a	4	0	16	10	17	13	0	0	0
bta-miR-544b	0	0	0	0	0	0	0	0	0
bta-miR-545-3p	69	34	72	81	71	151	0	0	22
bta-miR-545-5p	358	110	200	180	126	147	74	73	127
bta-miR-551a	0	0	0	0	0	0	0	0	0
bta-miR-551b	3	0	6	9	3	4	0	0	0
bta-miR-562	0	0	0	0	0	0	0	0	0
bta-miR-568	0	0	0	0	0	0	0	0	0
[truncated: 154 more rows]
