# Supplementary material for: Comprehensive analysis of plasma exosomal and non-exosomal microRNA profiles identifies potential early indicators of carcass traits in Japanese Black cattle
Source: BMC Genomics. 2026 Apr 6;27:494. doi: 10.1186/s12864-026-12820-w (PMC13188637; doi:10.1186/s12864-026-12820-w)
Supplement: Supplementary file 7 — Supplementary Material 7: Table S6. List of 41 candidate novel miRNAs. [file 12864_2026_12820_MOESM7_ESM.xlsx]

## Sheet: Table S6
Table S6. List of 41 candidate novel miRNAs.
Assigned name	Mature consensus sequences	Related known pre-miRNAs	BLAST identity (%)	Query coverage	e-value
novel-miR-1	aaaaaaguuuguuugguuuuua	bta-mir-2284z-6	95	91	74
novel-miR-2	aaaaaguuaguuuagguuu	bta-mir-2285dc	83	92	5.9e-06
novel-miR-3*	aaaaaguucguuuggguuuucu	bta-mir-2285au	98	100	4.7e-11
novel-miR-4	aaaaaguuuguuuggguuuu	bta-mir-2284aa-2	81	95	0.00011
novel-miR-5	aaaacacgaacaaaccuuuug	bta-mir-2285bf	79	97	0.00041
novel-miR-6	aaaacccgaaugaacuuuuugg	bta-mir-2285cx	84	97	6e-06
novel-miR-7	aaacccacaugaacuuuuugg	bta-mir-2285ce	84	95	8.3e-06
novel-miR-8	aaccgcgaguggcugaaccuug	hsa-mir-3187	84	64	720
novel-miR-9	aagcuuuaauuuauuaaucuga	bta-mir-3601	79	86	2500
novel-miR-10	acacucugucccuuucuccagg	bta-mir-129	81	73	7700
novel-miR-11	agaguucccugaacagcaagga	bta-mir-11994	81	73	790
novel-miR-12	agcagcacuguacagggc	bta-mir-107	89	50	5.50E+01
novel-miR-13	auaaauucguuuggauuuuucc	bta-mir-2284e	73	95	0.0083
novel-miR-14	auaauacaaccugauaagu	bta-mir-374c	87	96	0.00011
novel-miR-15	aucuguauaaugggaaggugg	bta-mir-12062	72	86	4700
novel-miR-16	augccuuccccagccuccgag	mmu-mir-6909	79	95	3000
novel-miR-17	gaaauccgaacgaacuuuuugg	bta-mir-2285i	79	95	0.0017
novel-miR-18	gagcucaucagacugaugu	bta-mir-21-5p	94	95	13
novel-miR-19	gaugaggcucagcgagcccugg	bta-mir-127	79	86	580
novel-miR-20	guagucacacguggccagugg	bta-mir-3601	83	86	710
novel-miR-21	gugaaaguuggagccgggag	hsa-mir-4476	80	75	2400
novel-miR-22	uaguuuuauguguaagcucgu	bta-mir-2285ce	87	71	1100
novel-miR-23	uauauguauauauauguacguau	bta-mir-1277	94	78	93
novel-miR-24	ucagcugcuggaaaaccu	bta-mir-2379	92	67	940
novel-miR-25	ucaguggcagagugcagggaccucg	bta-mir-708	84	76	320
novel-miR-26	uccaaguaauucaggauagu	bta-mir-26b	94	90	10
novel-miR-27	ucuccucugaaaaagccucu	bta-mir-2326	92	60	2600
novel-miR-28	ucugacuucccuucucuccu	bta-mir-2354	100	52	9.70E+03
novel-miR-29	ugaaaaguucguucgggcuuuu	bta-mir-2284x	95	86	3.2
novel-miR-30*	gugaaauguuuaggaccacuag	hsa-mir-203a-3p	100	100	2.6e-13
novel-miR-31	ugaagccgccggucuccccagc	hsa-mir-6746-3p	88	73	1100
novel-miR-32	ugauuggcauuucuuagagugg	bta-mir-507b	95	100	3.2e-10
novel-miR-33	ugcccacaugcguacgccagcg	hsa-mir-3939	92	59	360
novel-miR-34	uggauuugaaauaaagauacug	bta-mir-181a	92	59	2100
novel-miR-35	uuagucgcuaaguaguguuca	bta-mir-12022	83	86	120
novel-miR-36	uugcaugacucugagaguaa	bta-mir-2431-3p	93	75	310
novel-miR-37	uuugcaccucugagaguggagu	bta-mir-12041	86	64	350
novel-miR-38	auaaugaacaauaaaacu	hsa-mir-181b-3p	83	67	11000
novel-miR-39	gaaaaaguuuguuuggguuuuu	bta-mir-2284z	81	77	0.0038
novel-miR-40	guccgguuguucuucucu	hsa-mir-203a-5p	85	72	3200
novel-miR-41	uugcuuucagggaccugcaagu	bta-mir-2285ca	91	50	6500
Assigned name: Arbitrary names assigned to the novel miRNA candidates
Mature consensus sequences: consensus sequences for the mature miRNAs
Related known miRNAs: Known miRNAs whose precursors were similar with those of the respective novel miRNA candidates based on BLAST identities, query coverage and e-values, which indicated the likelihood of the two sequences being similar (Choudhuri 2014)
BLAST identity: the highest percent identity for a set of aligned segments to the same subject sequence.
Query coverage: the percent of the query length that is included in the aligned segments
E[xpect] Value: the number of alignments expected by chance with the calculated score or better.we arbitrarily set a high e-value threshold for any hit with a possible sequence match to the novel miRNAs at any low confidence.
Generally, two sequences were considered similar at a BLAST identity > 80 % and known miRNAs which scored the highest BLAST identities were selected as most related ones with the respective novel miRNA transcripts. Mature consensus sequences for ovel-miR-5,-9,-13,-15,-16,-17 and -19 were more than 80 % similar with those of their respective known miRNAs, despite their pre-cursor scoring < 80% ide…
*Novel-miR-3 and -30 were found to be the same as mir-2285au and -203a, respectively.
