# Supplementary material for: Comprehensive analysis of plasma exosomal and non-exosomal microRNA profiles identifies potential early indicators of carcass traits in Japanese Black cattle
Source: BMC Genomics. 2026 Apr 6;27:494. doi: 10.1186/s12864-026-12820-w (PMC13188637; doi:10.1186/s12864-026-12820-w)
Supplement: Supplementary file 8 — Supplementary Material 8: Table S7. Number of miRNAs whose CPM-normalized counts > 5 for at least 3 of all the 9 samples in each plasma fraction. [file 12864_2026_12820_MOESM8_ESM.xlsx]

## Sheet: Table S7
Table S7. Number of miRNAs whose CPM-normalized counts > 5 for at least 3 of all the 9 samples in each plasma fraction.
CPM-normalized counts for EX miRNAs in all the 9 samples
The top 10 EX miRNAs	20-EX-1	20-EX-2	20-EX-3	25-EX-1	25-EX-2	25-EX-3	30-EX-1	30-EX-2	30-EX-3	Average CPM values
bta-miR-16b	88695.9	108943	144138	154656	101861	126052	172354	96040.1	124712	124161
bta-miR-150	157118	157185	118639	94908.2	120314	276263	15282.6	7247.67	17119.5	107120
bta-miR-21-5p	81100	86117.3	66154.3	69585.2	86581.2	57896.6	70026.9	123854	75954.1	79696.7
bta-miR-122	22939.2	95221.1	31004.1	20278.8	72979.2	12218.1	35471.6	108600	100406	55457.6
bta-miR-192	40163	36240.7	26233.5	39463.7	46678.2	19910.9	63471.9	84194.5	80842.8	48577.7
bta-miR-29a	36443.7	31671.4	27331.8	26836.3	27861.7	41669.1	29903.9	28805.2	31405.8	31325.4
bta-miR-142-5p	39663.1	34495.2	37325.7	32628.7	37547.1	55113.4	17762.9	10726.7	15803.5	31229.6
bta-miR-486	12101.3	22877.6	40308.8	48398.5	24151.4	15809	46215.9	28599.3	40868.2	31036.7
bta-miR-223	50281.7	18488.7	40876.3	26960.5	38156.6	9651.73	29918.4	25337.1	26625.5	29588.5
bta-miR-342	33879.9	45653.6	37278.3	18506.8	22655.3	48428.9	7016.16	6474.99	10344.5	25582.1
Total										563775	0.57
Others										434632	0.43
Other (335) EX miRNAs	20-EX-1	20-EX-2	20-EX-3	25-EX-1	25-EX-2	25-EX-3	30-EX-1	30-EX-2	30-EX-3	Average CPM values
bta-miR-25	18731.3	19932.5	25306.6	24065	14818.9	15654.3	36423.8	21886.2	26524.2	22593.6
bta-miR-451	12934.5	14239.1	34462.4	43037.3	20165.4	12461	7592	5881.86	8502.04	17697.3
bta-miR-30e-5p	21783.2	18877.9	18635.9	15770.3	19172.5	21114.7	13889.8	11451.5	12824.6	17057.8
bta-miR-26b	17471.6	14234.6	17492	16080.5	20667.6	21540	16051.3	10765.8	12810.8	16346
bta-miR-16a	13644.6	14612.1	18658.1	25084.7	16633.6	14899.6	17854.8	12792.8	12794.9	16330.6
bta-let-7b	9163.62	10058.2	9181.66	15963.6	14191.8	7976.81	26725.6	23942.8	16211.9	14824
bta-miR-93	10893.9	11209.9	14858.1	14914.1	10766	8485.27	26671.1	16151.7	17307.9	14584.2
bta-miR-423-5p	11984.1	9055.04	9520.15	10537.1	8434.77	8403	22292.7	21974.5	14583.5	12976.1
bta-miR-126-3p	8995.6	4493.96	3960.62	15335.3	10924.4	8377.77	18364.9	13607.7	22028.1	11787.6
bta-miR-23a	17389.4	9512.17	11750.6	13953.6	13754	7675.76	9485.64	10922.1	9866.72	11590
bta-miR-30d	15338.6	9548.99	13667	7538.56	10068.3	9256.82	12015.1	13284.4	11801.8	11391.1
bta-miR-215	13056.8	7523.53	8582.66	12501	11020.1	5185.08	13307.1	15139.4	13982.7	11144.3
bta-miR-101	8660.37	10032.7	12386.6	12997.3	9821.2	8967.77	13649.6	7716.72	14947.4	11020
bta-miR-27b	12878.2	7433.19	10033.8	10227.4	10053.6	5808.72	13838	9752.83	13854.4	10431.1
bta-miR-92a	12169.5	12595.9	13079.4	12246.4	10222.5	13076.8	6380.06	6078.05	7151.07	10333.3
bta-miR-140	9573.48	8973.89	10185	7473.91	6110.63	6538.84	11162.7	16209.2	11987.5	9801.67
bta-miR-29c	8840.41	5000.12	6452.19	7192.44	6217.84	3501.85	12889.7	11204.9	14150.1	8383.27
bta-miR-221	11579	5722.99	9568.25	7912.46	7916.66	3984.35	7989.3	8874.73	9135.59	8075.93
bta-let-7i	5440.38	6377.27	7255.88	7613.88	7119.91	7056.83	13283.7	9275.2	8520.98	7993.78
bta-miR-191	8387.02	7263.68	10937.5	6019.65	6134.58	5757.64	9586.06	7970.92	9466.21	7947.03
bta-miR-24-3p	10030.1	4920.85	7555.54	7568.19	7231.47	4012.66	7405	8310.86	7205.1	7137.75
bta-miR-143	4950.45	5335.39	5095.96	7544.56	11410.4	2918	8809.06	8573.13	6841.53	6830.94
bta-miR-22-3p	8161.43	6224.68	5346.62	5592.66	6463.84	3368.09	5080.44	7117.54	6564.47	5991.09
bta-miR-181b	331.573	249.675	4720.48	5791.27	7762.92	3134.64	6859	13829.1	10325.6	5889.35
bta-miR-361	6806.39	5708.95	5869.14	6288.47	5885.86	5603.78	5530.05	5520.73	5768.39	5886.86
bta-let-7g	6282.77	7008.46	6261.14	6064.21	6559.32	7973.54	4939.84	4507.73	2908.65	5833.96
bta-miR-30a-5p	4167.69	7077.44	3666.3	3421.93	6522.34	2398.16	5243.64	7580.54	8754.63	5425.85
bta-miR-126-5p	4214.22	3096.86	2183.35	8845.53	6799.63	2968.47	6375.95	4540.26	8941.65	5329.55
bta-miR-148a	3642.68	5401.37	3883.65	2888.08	5553.34	2088.73	6470	10351.2	7385.49	5296.06
bta-miR-27a-3p	7148.19	3332.95	4888.48	4903.96	4754.95	2318.77	5071.64	5968.1	6309.11	4966.24
bta-miR-26a	4115.31	4148.13	3698.95	5239.43	6832.82	10095.5	3978.31	2083.18	2878.96	4785.62
bta-miR-141	3965.97	3350.77	3187.2	3944.01	4589.23	1899.86	5888.63	8779.91	6845.69	4716.81
bta-let-7a-5p	3770.33	4324.75	3599.44	4271.86	4268.7	5453.55	5956.07	4407.68	3411.27	4384.85
bta-miR-425-5p	4073.89	3937.21	4870.47	3666.53	3777.51	2854.41	2935.01	3768.58	4096.79	3775.6
bta-miR-320a	3027.04	2067.64	2363.69	3147.64	2159.78	1479.79	6177.97	7369.89	4868.71	3629.13
bta-miR-20a	5301.19	3538.27	5230.67	3840.63	3980.42	3288.22	2827.3	2291.99	2199.86	3610.95
bta-miR-151-3p	3359.58	2270.91	3099.62	2609.49	2557.89	3099.76	5126.21	4312.29	3868.68	3367.16
bta-miR-103	2680.85	2532.53	2615.54	4713.91	3627.98	2266.97	4114.05	3134.27	2948.84	3181.66
bta-let-7f	2605.86	2811.64	2635.6	2231.99	2795.06	3624.94	4304.49	2355.7	2530.23	2877.28
bta-miR-199a-3p	1621.89	1766.98	2292.72	2580.47	2481.19	1111.14	3909.24	4950.81	4217.7	2770.24
bta-miR-423-3p	4726.32	2340.01	3003.89	3026.71	2908.92	3338.14	1491.14	1921.62	1966.2	2747
bta-miR-2284x	2861.29	2310.87	2169.08	1853.86	1922.07	2224.89	4066.33	3270.69	2831.93	2612.33
bta-miR-186	3408.31	2743.09	2990.08	2679.25	2905.11	2882.72	1546.97	1938.76	2067.79	2573.56
bta-miR-375	1972.87	1241.26	1689.94	1563.56	956.214	881.309	4811.89	3726.22	5375.88	2468.79
bta-miR-15b	3422.44	2638	3320.42	2699.91	1936.1	2174.35	1799.93	2277.19	1854.45	2458.09
bta-miR-185	1267.34	1836.52	2884.98	2996.5	1936.92	1158.26	3867.92	3100.81	2739.2	2420.94
bta-miR-125a	2229.65	1630.67	1384.52	3179.56	2508.36	1311.3	2490.43	2684.21	4200.23	2402.1
bta-miR-15a	2749.55	2239.6	2855.62	3122.91	2110.8	1564.65	2230.93	2658.49	1823.05	2372.85
bta-miR-1246	1183.04	971.346	1913.95	939.293	763.012	1184.93	3128.63	5341.18	5438.69	2318.23
bta-miR-128	3184.42	2105.72	2950.11	1633.54	1607.93	2416.42	2493.2	1857.56	1757.02	2222.88
bta-miR-1306	2006.49	1136.9	2374.79	2248.26	1756.78	1315.4	3166.35	2595.44	2948.84	2172.14
bta-miR-148b	2331.98	1436.08	2111.07	1510.02	1454.73	1292.35	2823.87	2767.1	2219.25	1994.05
novel-miR-40	380.542	312.745	461.834	470.98	641.105	324.542	3977.55	7173.02	3490.03	1914.71
bta-miR-10b	1782.36	1101.99	914.046	2859.87	2092.84	899.157	1793.14	2367.97	2771.52	1842.54
bta-miR-200a	1447.86	1141.39	1248.09	1657.54	1460.44	729.501	1492.15	3946.12	2780.3	1767.04
bta-miR-155	1349.68	1977.6	1402.77	1935.02	2599.25	2645.16	1672.19	706.105	785.926	1674.86
bta-miR-205	1565.05	1636.07	1188.63	1995	1600.04	1064.3	2347.1	1338.57	1502.59	1581.93
bta-miR-29b	1959.88	1695.24	1312.97	1651.61	1859.64	2010.3	917.357	1329.16	1341.13	1564.14
bta-miR-107	1797.22	1636.94	1448.87	2281.03	1802.9	909.722	1246.69	1192.99	1543.69	1540
bta-miR-10174-3p	1851.55	1115.9	1267.82	1952.49	1579.81	1081.33	1267.26	1610.6	1461.65	1465.38
bta-miR-23b-3p	1830.11	1112.3	1254.99	1933.83	1548.25	1053.84	1267.26	1610.6	1384.99	1444.02
bta-miR-181a	1999.92	1508.75	1686.85	1662.2	1475.41	2963.34	342.485	820.343	510.252	1441.06
bta-miR-125b	1233.47	1518.2	1138.06	1448.26	1848.21	1408.95	1213.78	1007.71	1640.19	1384.09
bta-let-7c	899.268	1070.95	928.158	1502.51	1516.28	1304.98	1523.88	1635.37	1517.72	1322.12
bta-miR-32	1764.33	1568.05	1472.84	1349.4	1639.22	2453.55	685.976	274.372	219.801	1269.73
bta-miR-142-3p	1494.39	1309.28	1199.98	1259.2	1959.78	2407.19	623.614	411.559	488.549	1239.28
bta-miR-19b	1848.62	1083.63	1754.49	1569.71	1028.33	1388.02	740.793	404.326	950.158	1196.45
bta-miR-152	1057.82	805.555	715.201	943.514	904.513	332.062	1709.41	2091.25	2068.71	1180.89
bta-miR-146a	850.007	1252.06	640.696	1111.69	1507.52	945.93	984.959	1003.17	549.964	982.889
bta-let-7d	912.326	1230.54	1135.54	779.005	1033.2	1050.49	1283.82	553.284	824.715	978.102
novel-miR-30	651.452	1214.27	582.227	629.602	675.935	335.209	2161.53	1252.83	668.638	907.966
bta-miR-193a-5p	602.728	735.258	339.961	413.218	275.925	228.123	1284.44	2322.08	1611.56	868.144
bta-miR-660	836.607	817.673	838.308	514.523	661.785	626.927	827.295	801.934	1225.53	794.509
bta-miR-6529a	592.495	288.273	853.11	369.23	318.375	198.992	1506.23	1724.91	1277.25	792.096
bta-miR-1307	783.984	490.172	700.152	449.208	508.856	262.998	983.198	1096.48	1228.3	722.594
bta-miR-19a	1202.53	636.288	984.027	751.937	692.262	683.548	465.699	496.624	551.654	718.286
bta-miR-378	673.827	624.832	508.215	570.21	455.07	483.161	800.263	994.68	882.74	665.889
bta-miR-17-5p	814.111	582.603	853.357	817.474	500.6	304.917	775.912	962.492	341.245	661.412
bta-miR-222	945.264	647.804	664.627	765.564	974.174	430.807	383.724	846.318	257.666	657.328
bta-miR-10a	699.69	394.441	648.591	426.77	469.4	243.509	566.533	701.566	1732.55	653.672
novel-miR-38	165.665	100.05	224.009	169.286	342.322	114.882	1401.12	1980.12	1159.96	628.601
bta-miR-200c	412.457	457.602	419.401	528.519	393.479	238.175	805.167	1449.53	924.918	625.472
bta-miR-130a	367.386	212.336	246.706	431.213	371.438	174.169	1283.44	1247.79	893.518	580.888
bta-miR-197	903.848	336.138	699.659	955.733	819.612	669.598	189.096	214.858	344.478	570.336
bta-miR-30c	841.723	620.812	694.725	633.823	698.249	947.161	172.751	78.6803	158.848	538.53
bta-miR-99a-5p	695.305	766.208	642.916	612.94	580.423	471.016	217.511	309.678	459.919	528.435
bta-miR-421	788.857	290.072	639.956	223.938	500.149	273.255	806.675	355.07	606.761	498.304
bta-miR-429	323.046	311.306	254.601	553.845	426.677	180.324	559.241	890.701	954.933	494.964
bta-miR-214	468.734	322.822	583.213	570.952	507.768	282.281	292.193	861.448	539.343	492.084
bta-miR-130b	425.369	136.039	202.299	389.003	92.2472	80.6225	1522.83	839.257	658.941	482.956
bta-miR-200b	358.859	410.456	343.908	495.862	500.693	248.843	604.504	552.78	704.194	468.9
bta-miR-296-3p	462.887	226.012	383.875	277.256	205.175	240.021	1472.03	525.544	350.942	460.416
bta-miR-374a	566.588	440.687	461.834	516.967	716.753	922.543	81.2207	151.308	75.7297	437.07
bta-miR-34a	266.038	255.163	256.574	278.145	423.956	109.138	330.415	1372.87	485.778	419.786
bta-miR-144	354.23	352.333	713.474	807.775	539.878	288.436	266.042	294.547	90.5062	411.913
bta-miR-145	705.537	272.078	400.157	450.985	553.483	166.169	270.568	411.559	456.225	409.64
bta-miR-12034	34.1075	26.6319	18.7497	353.679	896.349	721.295	157.915	570.937	873.662	405.925
bta-miR-1468	366.412	348.735	238.318	575.839	365.723	282.281	373.163	520.5	568.896	404.43
bta-miR-30b-5p	710.897	412.075	565.451	420.771	576.069	529.073	96.3082	53.4623	128.371	388.053
bta-miR-195	313.706	268.839	218.582	433.803	638.928	148.391	272.917	579.178	570.125	382.719
bta-miR-339a	706.024	510.146	648.591	328.575	299.871	649.083	132.518	0	154.692	381.056
bta-miR-1839	359.59	285.754	305.422	390.113	325.45	215.814	435.524	735.358	354.637	378.629
bta-miR-301a	514.048	231.59	577.046	403.443	458.515	249.868	323.123	391.888	255.357	378.32
bta-miR-335	611.498	372.487	430.749	299.472	316.743	572.769	175.014	71.6193	392.501	360.317
bta-miR-2284ab	470.566	385.922	319.485	279.033	354.567	168.766	338.462	406.011	434.984	350.866
bta-miR-1388-3p	512.099	216.655	305.916	342.127	275.381	102.573	271.574	573.963	505.172	345.051
bta-miR-98	321.853	257.675	471.727	369.408	275.724	309.443	489.16	72.7793	262.514	314.476
bta-miR-760-3p	154.458	121.643	130.261	111.524	153.473	70.9807	654.795	797.899	564.279	306.59
bta-miR-199c	194.413	208.287	244.733	309.691	243.135	101.958	425.214	574.971	431.521	303.769
bta-miR-106b	501.867	312.864	426.308	453.651	298.239	195.23	296.217	79.689	142.224	300.699
bta-miR-2285bf	367.225	278.315	358.834	348.605	458.607	546.842	47.108	91.2893	111.627	289.828
bta-miR-345-3p	286.015	209.097	288.153	143.96	223.679	103.394	578.855	335.904	314.001	275.895
bta-miR-484	263.115	337.218	407.065	433.657	176.875	276.537	186.078	149.291	235.501	273.926
bta-let-7e	120.156	87.6083	58.9381	300.005	208.713	131.437	489.437	402.984	609.301	267.62
bta-miR-1343-3p	299.171	181.745	397.197	140.405	75.1039	143.602	426.472	302.617	314.001	253.368
bta-miR-92b	267.987	283.234	183.056	363.601	249.982	325.087	193.285	198.718	174.852	248.867
bta-miR-532	298.197	280.355	224.996	244.376	232.931	121.036	186.581	238.058	346.325	241.428
bta-miR-6123	220.724	176.347	397.69	366.12	193.202	160.014	260.007	206.788	178.242	239.904
bta-miR-744	229.007	195.421	172.201	83.5322	118.098	166.989	430.495	368.183	264.13	225.34
bta-miR-425-3p	255.806	175.987	267.923	147.959	225.856	121.857	208.71	198.718	392.501	221.702
bta-miR-455-5p	160.792	200.1	133.221	219.05	282.456	123.088	102.092	667.774	25.8589	212.715
bta-miR-31	239.239	209.097	163.32	264.815	231.843	455.015	126.232	76.6629	88.6592	206.098
bta-miR-147	117.914	114.086	53.782	118.634	115.377	45.9528	499.394	543.701	116.365	191.69
bta-miR-3432a	95.5009	78.1576	79.0299	217.864	190.661	54.1586	311.219	307.156	266.744	177.832
bta-miR-194b	0	0	241.402	250.152	282.728	368.648	144.839	167.7	125.6	175.675
bta-miR-6119-5p	168.101	145.036	246.706	251.93	165.446	184.221	73.9285	163.413	180.089	175.43
bta-miR-22-5p	334.74	204.778	116.939	95.5289	157.827	69.3395	39.7303	221.919	241.966	164.752
bta-miR-139	210.005	218.094	90.7879	198.611	288.987	231.815	88.0101	0	90.5062	157.424
bta-miR-210	129.121	60.1018	105.59	59.5389	47.8924	68.5189	326.392	279.416	309.384	153.995
bta-miR-6524	223.647	175.987	174.668	122.188	142.589	251.509	124.22	0	113.595	147.6
bta-miR-184	114.991	119.844	72.5316	705.137	179.596	124.729	0	0	0	146.314
bta-miR-2285bc	101.104	127.401	246.302	279.255	152.793	114.845	62.8643	82.0393	137.606	144.912
bta-miR-328	271.885	160.871	213.154	76.8674	161.092	92.7262	44.7594	135.169	108.977	140.611
bta-miR-339b	182.231	193.442	241.032	155.29	76.7366	185.863	88.2615	0	127.909	138.974
bta-miR-497	174.923	93.9316	58.2227	94.6403	59.3212	53.3381	245.925	337.922	128.371	138.511
bta-miR-326	320.61	100.41	255.094	52.8741	197.556	19.2838	188.593	0	94.2004	136.513
bta-miR-224	93.5519	80.9755	152.958	78.2004	87.077	79.5968	186.078	129.116	275.213	129.196
bta-miR-378c	134.685	100.949	68.3376	110.191	80.8184	69.7211	218.979	135.925	228.648	127.584
bta-miR-11987	39.9545	41.0276	21.7101	66.6481	17.4154	100.932	221.785	235.032	398.043	126.95
bta-miR-338	98.4244	57.2227	103.617	61.7605	101.771	48.8248	285.656	172.491	194.865	124.959
bta-miR-100	125.223	192.542	127.3	70.8691	161.365	48.0043	0.251457	228.98	168.083	124.735
bta-miR-18a	218.531	53.4438	253.861	222.382	90.6145	69.7498	36.4613	68.0887	85.8886	122.113
bta-miR-146b	60.6626	78.4563	81.6598	126.187	91.4309	51.0815	233.101	288.999	75.2679	120.761
bta-miR-199b	51.8092	107.607	141.116	189.725	117.01	76.4499	82.644	55.4797	242.889	118.303
bta-miR-374b	188.078	112.286	171.214	117.301	200.005	156.732	48.7827	0	66.4944	117.877
bta-miR-505	153.484	88.8931	98.1891	86.1982	124.629	34.4646	38.2215	258.233	167.159	116.608
bta-miR-151-5p	102.079	116.245	94.7352	100.416	230.754	132.525	42.7478	205.275	2.7706	114.172
bta-miR-2284w	142.277	140.717	146.05	51.0969	66.3962	59.4925	91.7819	62.5408	207.333	107.521
bta-miR-11986b	146.175	118.764	16.2826	134.407	141.5	72.0064	0	62.5408	216.107	100.865
bta-miR-432	88.1921	51.8243	42.4335	93.3073	62.5866	46.3631	120.7	138.195	251.201	99.4225
bta-miR-127	59.4444	52.904	61.6766	91.0857	100.139	57.8513	152.886	83.7239	216.107	97.313
bta-miR-2419-5p	126.198	73.0579	102.136	143.96	93.0636	56.6204	146.348	70.6105	58.1826	96.6863
bta-miR-33a	114.016	80.2557	109.784	51.5412	120.819	30.3617	184.57	0	157.924	94.3636
bta-miR-204	218.288	24.4726	162.579	63.0935	155.106	60.313	0	1.00872	163.465	94.2585
bta-miR-10172-3p	113.529	124.522	88.8142	52.4298	134.969	24.2073	104.103	145.256	40.6354	92.0519
bta-miR-95	99.3989	17.9946	111.511	67.5367	66.9405	62.7748	116.173	103.898	108.053	83.8091
bta-miR-365-3p	144.713	161.411	104.11	85.7538	99.0501	50.6712	0	35.8096	67.4179	83.2152
bta-miR-206	183.367	15.8352	18.7497	37.9139	16.8712	22.5661	252.966	0	189.324	81.9548
bta-miR-7	43.526	48.3442	65.1304	49.7639	56.9647	21.4706	136.456	199.051	91.4298	79.1263
bta-miR-424-5p	167.127	54.7035	28.1245	18.6615	103.404	23.797	96.0567	162.404	36.9413	76.8021
bta-miR-2285p	109.305	47.027	105.26	70.2026	77.4604	34.4646	137.965	2.01744	86.8121	74.5015
bta-miR-2478	363.975	20.1539	56.7424	45.3207	31.0212	16.4117	0.502915	94.8199	38.7884	74.1929
bta-miR-99b	94.5264	56.8628	63.6502	68.8697	3.26539	43.0807	189.599	140.212	0	73.3407
bta-miR-324	97.9371	45.3463	59.7029	41.3218	55.5116	25.0279	135.787	89.7762	83.118	70.3921
bta-miR-874	120.838	53.2639	72.0382	50.6525	41.3616	41.0293	43.7536	160.387	40.6354	69.3288
bta-miR-1	44.7441	26.2721	14.8024	37.0252	44.8991	13.7448	171.242	48.4186	202.254	67.0447
bta-miR-296-5p	134.968	57.9425	87.334	49.3196	15.7827	57.441	39.2274	84.7326	74.8062	66.8393
bta-miR-9-5p	7.30874	6.47804	18.7497	25.9927	31.2933	14.7705	116.928	237.554	138.53	66.4005
bta-miR-494	66.2659	58.3024	89.8011	63.9821	60.4097	34.0543	168.979	0	49.8708	65.7406
bta-miR-20b	80.8834	38.987	50.5748	85.0874	76.4645	52.6529	41.9934	62.5408	96.0474	65.0257
novel-miR-24	6.82149	19.794	22.2036	9.77505	0	8.20586	44.7594	416.602	50.7943	64.3284
bta-miR-769	149.098	44.2666	110.031	39.5445	99.5943	38.1572	40.2332	0	42.4825	62.6009
bta-miR-379	86.7304	54.3436	49.8347	23.1047	47.8924	22.5661	94.548	0	128.371	56.3768
bta-miR-483	60.4189	68.0194	13.3221	32.4354	74.0155	20.1043	0	90.785	138.53	55.2923
bta-miR-574	56.5209	44.2666	33.552	64.8708	23.4019	12.7191	48.2798	179.552	33.2472	55.1568
bta-miR-3431	56.0337	40.6677	50.3281	27.9922	37.552	30.772	83.4839	124.073	42.4825	54.8205
bta-miR-6119-3p	131.557	78.4563	112.991	1.33296	21.225	93.9571	0	0	47.1002	54.0689
bta-miR-450b	60.9062	47.8655	31.085	57.7617	61.4981	74.263	110.138	0	32.3237	52.8713
bta-miR-29d-3p	68.7022	41.2975	37.4993	44.9519	22.221	26.1233	107.749	35.8096	89.8875	52.6935
bta-miR-454	52.6229	23.3929	27.1377	93.7516	85.4443	10.6676	92.0334	62.5408	16.6236	51.5794
bta-miR-499	182.719	7.91761	65.6239	23.9933	44.0827	45.5425	51.2973	0	42.4825	51.5176
bta-miR-382	22.4135	49.3051	29.6047	48.8752	71.8385	15.5911	81.4722	104.907	37.8648	51.3191
bta-miR-452	53.1102	10.4368	55.2622	55.5401	48.9808	20.9249	76.443	136.177	0	50.7639
bta-miR-363	76.4982	50.0249	47.3676	65.3151	93.0636	86.9821	26.1516	0	0	49.4892
bta-miR-1249	74.5492	42.8271	108.551	61.7605	62.5866	54.5689	0	0	0	44.9826
bta-miR-2285t	5.84699	55.4232	14.309	59.0946	0	18.0529	94.548	155.343	0.923533	44.8379
bta-miR-381	17.0537	15.8352	25.6574	28.4365	55.5116	39.3881	28.1632	165.43	27.706	44.798
bta-miR-11980	22.9007	20.5138	23.1904	0	21.7693	11.8985	1.00583	221.919	71.112	43.8121
bta-miR-1388-5p	73.5747	19.4341	13.8155	67.5367	17.9596	20.1043	64.3731	73.6367	37.8648	43.1444
bta-miR-132	68.7022	47.8655	88.3208	31.9911	71.8385	70.9807	0	0	0	42.1888
bta-miR-885	55.5464	71.6183	10.8551	27.5479	75.1039	49.6454	0	0	70.1885	40.0562
bta-miR-138	26.7987	39.768	23.6838	72.6464	24.7625	10.4625	1.50874	116.507	30.4766	38.5127
novel-miR-19	53.8411	54.5235	69.0777	29.3251	60.4097	62.1594	12.07	0	0	37.9341
bta-miR-671	40.4417	36.7089	35.0323	35.99	79.4578	64.8263	43.2507	0	0	37.3008
bta-miR-199a-5p	47.424	16.9149	23.6838	37.3229	59.3212	7.72581	46.1827	15.1308	78.0385	36.8605
bta-miR-30f	35.3256	74.4975	41.9401	37.9894	61.226	18.8735	0	0	55.412	36.1404
bta-miR-330	108.169	6.11815	48.8478	9.33073	30.477	13.95	0	64.5582	35.0942	35.1717
bta-miR-1271	23.388	11.5165	57.2358	27.5479	25.0346	34.4646	35.204	0	95.1239	34.3906
bta-miR-208b	220.237	3.9588	14.309	0	0.544231	12.7191	40.7361	0	14.7765	34.1423
bta-miR-664b	54.0847	47.5056	29.1113	20.4387	68.5732	30.3617	0	54.471	0	33.8385
bta-miR-2284z	64.3858	30.5327	52.1932	25.2672	24.8045	24.1082	35.8276	11.6406	34.5678	33.7031
bta-miR-211	24.8497	35.6292	73.7652	18.6615	67.4847	16.822	24.6428	0	34.1707	32.8918
bta-miR-3613a	18.0282	24.4726	27.1377	27.1035	25.0346	16.4117	74.9343	0	75.7297	32.0947
novel-miR-8	38.4927	26.6319	27.6311	18.2171	34.2866	37.3366	40.7361	61.532	0	31.6516
bta-miR-369-3p	22.9007	12.9561	6.41436	6.66481	31.0212	16.822	0	179.552	0	30.7035
bta-miR-218	27.0423	9.17723	27.3844	4.4432	48.1645	10.4625	65.8818	46.9056	35.556	30.5575
bta-miR-331-3p	8.28324	52.1842	36.0191	1.33296	35.9193	41.4396	52.3031	5.04361	35.0942	29.7355
bta-miR-411a	49.6994	10.7967	16.2826	40.8775	13.6058	17.2323	0	116.003	0	29.3886
bta-miR-652	29.235	49.665	24.6706	0	20.6808	13.5397	0	73.6367	52.6414	29.341
bta-miR-331-5p	67.7277	49.3051	23.1904	24.4376	20.1366	6.56468	0	72.628	0	29.3322
bta-miR-301b	6.33424	12.7761	9.12813	7.10913	10.0683	0.410293	101.84	58.0015	54.9502	28.9576
bta-miR-1224	12.1812	3.59891	18.2563	5.77617	0	6.15439	81.9751	73.6367	47.1002	27.631
bta-miR-545-5p	31.6712	14.3956	24.1772	39.1002	23.9462	13.1294	45.7652	0	50.7943	26.9977
bta-miR-9851	17.0537	50.7447	0	28.8808	7.07501	11.4882	0	85.7414	32.3237	25.923
bta-miR-2299-3p	20.4645	17.9946	25.164	6.66481	10.8846	0	0	90.785	47.1002	24.3397
bta-miR-183	9.25774	23.3929	0	9.33073	27.2116	10.2573	65.3789	0	71.112	23.9935
bta-miR-182	15.592	15.1154	18.7497	19.5501	11.4289	10.2573	43.2507	0	81.2709	23.9128
bta-miR-190b	32.1585	19.4341	37.4993	30.2138	17.9596	18.8735	34.1982	19.1657	0	23.2781
bta-miR-10175-5p	21.9262	0.359891	27.6311	6.22049	12.5173	8.61615	0	98.8547	32.3237	23.1611
bta-miR-6520	17.541	3.9588	10.3617	0	21.7693	0	71.4139	0	81.2709	22.9239
bta-miR-11986c	13.643	32.3902	33.552	7.99777	13.6058	26.669	0	37.3227	40.6354	22.8684
bta-miR-491	35.082	22.3133	27.6311	14.2183	51.1577	53.3381	0	0	0	22.6378
bta-miR-6120-3p	34.5947	27.3517	25.164	69.314	25.5789	20.9249	0	0	0	22.5476
bta-miR-2454-3p	27.286	7.19782	5.42754	12.441	37.0077	17.6426	32.1865	0	62.8002	22.4433
bta-miR-345-5p	1.46175	3.59891	44.4071	23.9933	44.627	14.3602	0	66.5756	0.923533	22.2164
bta-miR-628	10.2322	21.5935	17.7628	29.7695	0	32.8234	0	87.7588	0	22.2156
novel-miR-11	6.33424	28.7913	4.44071	1.33296	14.15	23.797	0	76.6629	44.3296	22.2043
bta-miR-28	42.6343	35.2693	15.2958	24.4376	15.2385	66.0571	0	0.504361	0	22.1597
bta-miR-34c	0	10.077	71.5448	15.5512	11.4289	9.84703	0	0	78.5003	21.8832
bta-miR-21-3p	37.5182	33.8298	37.4993	22.6603	0.544231	16.0014	48.2798	0	0	21.8148
bta-miR-149-5p	8.28324	29.5111	4.93412	23.9933	0	24.6176	44.7594	0	52.6414	20.9711
bta-miR-500	12.1812	10.4368	39.473	35.99	85.4443	3.28234	0	0	0	20.7564
bta-miR-1277	31.6712	14.7555	19.2431	25.3263	38.0962	47.594	0	0	0	19.6318
bta-miR-2336	30.6967	10.4368	0	37.3229	22.3135	20.1043	0	0	54.4884	19.4848
novel-miR-6	31.9733	40.6677	19.4207	23.2157	15.3038	41.5421	0	0	0	19.1248
bta-miR-1842	32.1585	4.31869	7.8946	5.33185	0	8.61615	0	73.6367	39.7119	19.0743
bta-miR-7857-5p	7.30874	32.2103	18.503	15.5512	18.2318	2.05146	0	45.3925	30.0148	18.8071
bta-miR-2448-3p	14.6175	6.83793	3.9473	10.6637	21.225	0	45.7652	63.5495	0.923533	18.6144
bta-miR-6517	10.2322	8.99728	13.3221	23.1047	4.35385	25.8484	0	0	79.4238	18.3647
bta-miR-154c	33.6202	19.794	28.1245	19.1058	35.375	17.6426	0	0	0.923533	17.1762
bta-miR-133a	66.836	13.0748	3.9473	5.77617	13.5133	5.67435	44.171	0	0	16.9992
bta-miR-11972	11.2067	6.47804	0.493412	1.77728	18.5039	8.20586	44.7594	6.05233	50.7943	16.4746
bta-miR-378d	14.3349	8.12634	12.0886	8.88641	0.816347	5.57998	15.4646	33.0356	49.409	16.4158
bta-miR-2284aa	29.2873	15.6391	27.9419	10.8414	14.9283	15.0577	15.53	0.090785	15.8294	16.1273
novel-miR-17	29.7222	5.2796	27.6311	21.7717	12.6098	2.18686	19.7796	25.8939	0	16.0972
bta-miR-17-3p	33.133	16.1951	0	33.7684	25.0346	33.644	0.502915	0	0	15.8087
bta-miR-2285am-5p	19.8164	17.9946	11.2646	16.8842	44.959	30.5668	0	0	0	15.7206
bta-let-7a-3p	22.1698	12.9561	22.4503	22.4382	12.7894	3.0772	44.005	0	0	15.5429
bta-miR-7857-3p	20.4645	26.9918	19.7365	51.5412	0	20.1043	0	0	0	15.4265
bta-miR-1296	5.84699	14.7555	4.93412	40.4332	17.9596	0	0	52.4535	0	15.1537
bta-miR-6523a	10.2322	2.87913	4.44071	11.5523	11.4289	0	0	69.6018	25.8589	15.1104
bta-miR-455-3p	3.41075	6.11815	13.8155	6.66481	9.79616	11.4882	49.7886	0	31.4001	14.7203
bta-miR-2285aj-5p	17.3315	17.5735	24.5078	24.1044	12.6098	9.91678	20.4535	1.00872	2.7706	14.4752
novel-miR-3	24.5817	11.1566	13.2383	29.2141	0.566001	4.92351	36.2099	0	9.23533	14.3473
novel-miR-21	0	6.47804	0	0	0	0	0	87.7588	33.2472	14.1649
bta-miR-193b	13.1557	36.349	38.4862	4.4432	18.5039	15.1808	0	0	0	14.0132
bta-miR-409a	0	4.67859	6.41436	0	0	0	0	74.6454	39.7119	13.9389
bta-miR-11992	17.0537	11.8764	0	8.44209	0	0	46.2682	41.3576	0	13.8887
bta-miR-196b	8.28324	7.91761	16.776	0.44432	34.2866	10.2573	0	0	45.2531	13.6909
bta-miR-2285f	23.5439	13.0784	29.8465	14.6537	22.7108	18.1965	0	0	0	13.5589
bta-miR-11982	32.1585	5.75826	0	0	23.4019	0	0	0	58.1826	13.2779
bta-miR-369-5p	0	24.8325	26.1509	11.108	7.61924	4.92351	40.7361	0	0	12.8189
bta-miR-99a-3p	37.031	13.316	15.2958	19.1058	10.3404	19.2838	0	0	0	12.7081
bta-miR-181c	30.2095	15.1154	17.7628	0	10.8846	6.97498	0	0	29.5531	12.2778
bta-miR-485	0	10.077	0	0	0	9.84703	0	84.7326	0.923533	11.7311
bta-miR-2346	22.9007	7.55772	39.9664	17.7728	0	15.5911	0.502915	0	0	11.588
bta-miR-877	19.49	11.1566	10.8551	15.5512	0	3.28234	41.7419	0	0	11.3419
novel-miR-37	0	19.0742	21.2167	23.1047	29.9327	8.20586	0	0	0	11.2816
bta-miR-11971	15.8356	13.8558	18.0096	11.5523	16.5991	10.8728	5.02915	7.56541	1.84707	11.2407
bta-miR-2285aa	33.6202	5.39837	16.1198	0	14.15	30.772	0	0	0	11.1178
bta-miR-2483-5p	0.487249	0	17.2694	14.2183	25.0346	2.87205	0	1.00872	37.8648	10.9728
bta-miR-365-5p	5.35974	10.077	0	20.8831	14.15	3.69264	0	0	44.3296	10.9436
bta-miR-2387	12.1812	7.19782	5.92095	0	0	4.10293	0	68.5931	0	10.8884
bta-miR-2483-3p	5.84699	10.077	7.40119	15.1069	53.3347	4.92351	0	0	0	10.7434
bta-miR-504	9.74499	5.03848	19.2431	11.108	0	4.92351	45.7652	0	0	10.647
bta-miR-188	13.1557	3.23902	0	11.5523	14.15	11.0779	40.2332	0	0	10.3787
bta-miR-2285dc	9.5842	12.2363	4.35683	11.108	23.7339	30.5668	0	0	0	10.1762
bta-miR-2285b	14.2764	10.7607	22.697	21.6251	5.71443	3.02591	0	0	13.3912	10.1656
bta-miR-383	6.82149	0	6.41436	0	0	0	0	75.6541	0	9.87667
bta-miR-7859	7.30874	14.0358	31.5784	0	21.225	13.5397	0	0	0	9.74306
bta-miR-362-5p	2.43625	0	13.8155	0	8.16347	23.3867	0	0	38.7884	9.62115
bta-miR-190a	0	2.87913	19.7365	10.6637	0.544231	2.87205	0	0	49.8708	9.61849
bta-miR-11991	6.82149	18.3545	13.8155	0	15.7827	20.1043	10.5612	0	0.923533	9.59592
bta-miR-503-3p	15.592	2.51924	6.41436	0	9.79616	6.56468	42.2448	0	2.7706	9.54465
bta-miR-487b	12.6685	21.2336	15.7892	0	2.17693	0.410293	0	0	33.2472	9.50285
bta-miR-708	10.7195	16.9149	6.41436	42.6548	0	6.56468	0	0	0	9.25202
bta-miR-7861	19.49	0	28.1245	12.8853	17.4154	3.69264	0	0	0	9.06754
bta-miR-106a	29.883	7.91761	8.88142	5.25631	5.34979	3.00745	12.4874	6.72817	1.3853	8.98849
novel-miR-15	0	5.75826	13.8155	15.5512	0	3.28234	0	0	41.559	8.88515
bta-miR-2285q	20.9517	6.47804	16.776	4.4432	13.6058	17.2323	0	0	0	8.8319
bta-miR-2431-3p	28.2605	2.51924	15.2958	23.1047	9.79616	0.410293	0	0	0	8.82073
bta-miR-29d-5p	6.09062	3.41897	17.7628	7.55345	11.701	14.9757	0	0	11.0824	8.06499
bta-miR-11998	26.7987	0	14.309	7.55345	0	20.5146	0	0	0	7.6862
bta-miR-2320-5p	0	8.99728	0	8.88641	0	0.410293	0	0	46.1766	7.1634
bta-miR-2436-3p	4.87249	0	6.90777	0.44432	0	7.38527	44.2565	0	0	7.09626
bta-miR-1247-5p	7.79599	8.99728	1.48024	14.2183	0	2.46176	28.6661	0	0	7.06885
bta-miR-2285bb	0.974499	13.6759	7.8946	12.441	18.776	8.20586	0	0	0	6.88531
bta-miR-411c-5p	6.82149	1.79946	0	9.77505	7.07501	0	0	0	35.0942	6.72947
bta-miR-2284y	6.18459	5.46315	5.01448	5.52354	6.74303	6.72763	14.7282	3.60114	6.22461	6.69004
novel-miR-23	9.01411	7.55772	5.67424	5.10969	10.3404	16.2066	3.01749	1.51308	1.3853	6.64651
bta-miR-545-3p	5.84699	7.91761	19.2431	6.22049	9.25193	9.84703	0	0	0	6.48079
bta-miR-11978	8.28324	6.11815	11.8419	0	21.7693	7.38527	0	0	0	6.15531
bta-miR-10162-5p	0	5.03848	7.8946	0	12.5173	0	27.6603	0	0	5.90119
bta-miR-7180	13.643	8.2775	3.45389	16.8842	0	10.6676	0	0	0	5.88068
bta-miR-378b	6.49503	2.36808	10.3617	0.146626	5.26272	4.624	0.668877	1.3416	21.4721	5.86008
bta-miR-3432b	0	2.40047	0.330586	5.03415	2.35652	0.410293	16.7621	24.2093	0.304766	5.75647
novel-miR-12	13.3994	10.3469	3.82395	6.99805	6.39472	3.79521	3.64613	2.01744	0.461766	5.65372
bta-miR-2285k	4.99918	6.52843	3.89796	8.53984	9.15941	9.68291	7.84547	0	0	5.62813
bta-miR-181d	5.35974	0	0	15.1069	29.3885	0.205146	0	0	0	5.56225
bta-miR-7860	0	8.99728	12.3353	18.2171	0	9.84703	0	0	0	5.48853
bta-miR-129	6.57787	0.539837	4.68742	12.2188	5.98654	2.6669	0	0	16.6236	5.47789
bta-miR-129-5p	6.57787	0.539837	4.68742	12.2188	5.98654	2.6669	0	0	16.6236	5.47789
bta-miR-2285by	6.98228	5.15724	2.22036	1.33296	2.99327	2.59715	4.02332	1.51308	22.1648	5.44272
bta-miR-136	4.38524	15.8352	11.8419	12.441	0	4.10293	0	0	0	5.4007
bta-miR-11973	17.0537	0	19.2431	10.6637	0	0	0	0	0	5.21783
novel-miR-29	9.01411	4.31869	4.93412	3.41682	4.89808	5.41586	5.53206	5.54797	2.7706	5.09426
bta-miR-2457	0	3.9588	0	26.6592	8.7077	6.15439	0	0	0	5.05335
bta-miR-493	0	4.67859	18.2563	11.5523	0	5.7441	1.00583	0	0	4.5819
novel-miR-18	8.03962	5.39837	2.46706	2.44376	8.16347	1.84632	3.5204	5.54797	1.84707	4.36378
bta-miR-2397-5p	11.694	8.2775	4.44071	4.88752	0	9.02644	0	0	0	4.25846
bta-miR-2285cc	2.67987	11.8764	1.13978	12.6631	3.74431	5.96155	0	0	0	4.22945
bta-miR-2285av	3.68361	3.21743	3.42428	5.22521	4.68583	2.1048	7.99132	5.04361	2.00407	4.15335
bta-miR-2285bz	9.74499	6.47804	5.42754	15.1069	0	0	0	0	0	4.08416
novel-miR-32	0	8.99728	9.37484	11.5523	1.08846	5.7441	0	0	0	4.08411
bta-miR-33b	14.1302	7.55772	9.62154	0	5.44231	0	0	0	0	4.08353
bta-miR-323	0	10.7967	8.88142	0.888641	14.15	1.23088	0	0	0	3.99419
bta-miR-362-3p	14.6175	6.47804	0	0	9.25193	4.51322	0	0	0	3.87341
bta-miR-2339	6.33424	5.39837	0	0	22.8577	0	0	0	0	3.84337
novel-miR-9	11.2067	0	6.41436	9.33073	0	6.97498	0	0	0	3.76965
bta-miR-2285j	5.19895	6.02818	4.19401	7.25575	5.44231	4.92351	0	0	0	3.67141
bta-miR-9-3p	2.67987	1.79946	8.63472	11.5523	0	8.20586	0	0	0	3.65247
bta-miR-2376	11.694	0.359891	7.8946	3.11024	0	9.43673	0	0	0	3.61061
bta-miR-7858	8.77049	6.83793	0	14.2183	0	2.05146	0	0	0	3.54202
bta-miR-376b	8.28324	0	7.8946	0	0	10.2573	0	0	0	2.93724
novel-miR-5	0.974499	0	7.64789	7.55345	6.53078	0.615439	0	0.504361	0.184707	2.6679
Total										434632
CPM-normalized counts for FC miRNAs in all the 9 samples
The top 10 FC miRNAs	20-FC-1	20-FC-2	20-FC-3	25-FC-1	25-FC-2	25-FC-3	30-FC-1	30-FC-2	30-FC-3	Average CPM values
bta-miR-16b	105129	104827	137758	116438	85308.5	129309	149877	84578.8	117513	114526
bta-miR-21-5p	100454	109033	87444.2	98077.3	110652	73718.4	95828.9	141933	93751.8	101210
bta-miR-192	55536.8	60050.3	46632.3	75044.6	75617.2	30131.2	92619	123869	111051	74505.6
bta-miR-150	78022.2	78932.4	65258.3	65414.8	74960.5	194329	18749.9	7187.64	9628.73	65831.5
bta-miR-122	39473.5	121516	42706.1	24775.7	75377.4	18934.4	23010.1	74437.5	97365.8	57510.7
bta-miR-223	62125.6	28014.3	62525.5	37101.1	47323.7	13252	59516.1	49492.2	48799.1	45350
bta-miR-142-5p	40289.2	40135.5	36856.8	36332.9	37428.6	66789.8	26148.3	20118.8	20215.6	36035
bta-miR-29a	34095.1	32495.3	24562.6	32532.1	30227.1	46179	31592.4	31555.6	27172	32267.9
bta-miR-30e-5p	30801	26185.3	24880.9	23044.7	24116	31589.7	23264	20690.5	19567.7	24904.4
bta-miR-215	18164.5	15090.4	16728.1	24975.3	19962.3	8746.76	23874.7	25987	23602.5	19681.3
Total										571823	0.57
Others										427862	0.43
other (348) FC miRNAs	20-FC-1	20-FC-2	20-FC-3	25-FC-1	25-FC-2	25-FC-3	30-FC-1	30-FC-2	30-FC-3	Average CPM values
bta-miR-486	6973.85	13748.4	28718.6	25522	13193.9	10344.9	28415.4	17560.4	23023.2	18611.2
bta-miR-25	17350.9	15280	19464.2	18540.1	12075	17089	22880.6	14670	18410.4	17306.7
bta-miR-26b	16006.2	16032.5	23892	14116.8	17589.1	20228.6	17673.6	12128.7	13409.9	16786.4
bta-miR-342	22426.5	18003.5	14096.7	15274.8	16600.7	36498	8176.06	7463.14	5758.57	16033.1
bta-miR-30d	18480.4	10898.6	15711.6	11038.9	12693.8	12391.8	20731.2	20790.9	18141	15653.1
bta-miR-93	16111.9	11130.5	16378.2	14203.6	10622.8	11005.5	22640	14727.7	19779.4	15177.7
bta-miR-16a	12995.3	15285.2	18581.2	17045.7	14154.4	15307	15245.6	11273.8	11716.1	14622.7
bta-miR-143	9454.59	10317.5	9961.92	12535.7	17745.8	4953.22	15035.4	13598.8	12812.4	11823.9
bta-let-7i	11816.9	11177	15099.7	10847.8	10036.7	13412.9	13355.1	8277.2	11728.3	11750.2
bta-let-7b	11350.2	9813.27	10440.8	10949.8	10545.3	8123.7	12403.2	7793.34	13435.6	10539.5
bta-miR-194	6060.19	7746.03	6180.12	7837.34	10493.8	3767.37	10798.7	26513.5	13897.2	10366
bta-miR-27b	11713.3	7055.98	9539.93	9550.63	8249.05	5371.04	13541.8	11430.8	13941.7	10043.8
bta-miR-23a	12630.3	8318.77	9997.84	14270.7	12948.3	8029.6	7527.24	8881.4	7497.63	10011.3
bta-miR-29c	7703.93	6005.14	6891.73	9218.62	7368.71	4079.99	16209.5	17246	13040.6	9751.57
bta-miR-92a	11918.4	9176.48	11585	12431.1	10200.5	15136.1	5973.09	3901.82	4727.68	9450.02
bta-miR-451	3651.75	10010.3	16242.4	20780.9	11885.7	8393.78	5716.86	3757.16	4069.99	9389.87
bta-miR-148a	7446.31	9449.77	8641.59	6752.79	8159.66	3957.45	10302.7	15093.2	13557.8	9262.37
bta-miR-423-5p	14067.7	7310.32	10280.7	8958.59	7755.38	8951.98	9241.96	6626.54	9412.33	9178.4
bta-miR-140	8002.49	6463.54	7282.92	6997.83	5214.18	6179.87	8812.97	12377.1	8540.17	7763.45
bta-miR-30a-5p	5158.48	10937.9	5329.88	5997.68	9117.24	3324.8	6516.24	12010	10953.9	7705.12
bta-let-7g	9137.49	9376.17	9262.46	7442.4	8463.7	13894.9	4064.49	2712.14	3699.69	7561.5
bta-miR-126-5p	5398	4985.42	2894.65	14648.2	9273.03	2953.57	7930.36	5835.58	11729.1	7294.21
bta-miR-101	5569.73	6847.13	7733.67	7049.22	5494.14	5701.83	10012	7361.21	8396.87	7129.53
bta-miR-191	8644.66	4728.59	7811.07	5273.78	5901.15	6097.73	9170.33	7312.39	8149.18	7009.88
bta-miR-221	9993.93	4762.78	8152.28	8348.39	8003.37	4104.67	5947.57	6501.1	6012.3	6869.6
bta-miR-126-3p	5510.67	4735.09	3205.44	13103	9879.37	2703.89	5919.65	4466.1	10426.7	6661.1
bta-miR-22-3p	9552.45	8139.38	6513.19	7793.77	7795.62	5182.48	4410.8	5159.28	5299.48	6649.61
bta-miR-24-3p	8107.73	4448.63	6432.95	7072.08	6347.08	3724.31	4942.83	5113.73	5522.1	5745.72
bta-miR-141	3416.45	3716.77	3296.5	5397.88	5105.94	1909.96	7340.14	12344.7	7806.58	5592.77
bta-miR-26a	4000.75	6260.03	6727.11	4944.59	6404.35	9535.6	3274.04	2308.54	2191.09	5071.79
bta-miR-361	5976.56	4575.32	4690.8	5348.51	4872.28	5011.24	4134.31	4157.96	3979.28	4749.58
bta-miR-425-5p	4752.61	3953.53	4991.3	4877.68	4652.25	3732.36	4825.01	4982.8	4168.07	4548.4
bta-miR-151-3p	4713.64	2347.47	4707.19	2695.01	2403.37	3363.93	5878.6	4030.72	6226.86	4040.76
bta-miR-27a-3p	4480.08	3151.19	3384.88	4983.25	4218.66	2299.9	4449.69	4915.59	4309.53	4021.42
bta-let-7a-5p	5120.44	4068.28	4662.93	4028.68	3808.47	6056.21	3487.66	1871.05	2971.26	4008.33
bta-miR-20a	6771.12	3548.76	5087.66	4250.92	3950.58	4568.78	3064.05	2154.36	2487.46	3987.08
bta-miR-148b	4578.97	2384.16	4381.03	3075.17	2407.76	3046.5	6297.02	4372.47	5139.22	3964.7
bta-miR-186	4669.31	4147.78	4531.71	4246.62	4612.01	4666.94	2931.71	3148.9	2542.07	3944.11
bta-let-7f	4331.71	4666.05	5539.39	2582.63	2998.48	4887.98	2733.29	1523.55	2194.41	3495.28
bta-miR-199a-3p	2259.53	2380.28	3416.17	3241.21	3166.44	1583.76	3555.32	4736.6	4028.32	3151.96
bta-miR-1246	3006.44	4576.7	3430.31	2342.17	2783.22	1563.18	2064.28	3721.2	3947.73	3048.36
bta-miR-103	2228.25	3243.5	4018.73	3567.87	3054.77	2045.99	2722.91	2410.59	1955.11	2805.3
bta-miR-185	1646.41	1930.31	3161.09	3053.96	1858.69	1446.51	3536.81	2337.61	3141.3	2456.96
bta-miR-2284x	3211.23	2005.68	1952.54	2229.92	1878.55	3282.36	2880.4	2244.69	2323.73	2445.46
bta-miR-128	3753.33	1609.1	2696.46	1927.17	1669.84	2727.92	3149.48	1985.49	2169.49	2409.81
bta-miR-125a	1419.17	1162.87	1175.54	3171.02	2282.22	1077.99	3016.07	2623.62	3898.56	2203.01
bta-miR-15a	2117.18	2370.59	2266.44	3356.44	2424.93	2057.53	1576.79	1587.86	1362.67	2124.49
bta-miR-423-3p	3061.2	1667.25	2773.38	2446.39	2299.61	1794.61	1703.44	1503.64	1417.23	2074.08
bta-miR-1306	1822.69	1003.23	2173.67	1828.79	1376.37	1159.87	3579.71	2843.8	2812.1	2066.69
bta-miR-15b	2287.25	2061.43	2366.4	2671.46	2028.42	2790.95	1438.04	1393.96	1317.44	2039.48
bta-miR-375	1793.41	1209.11	1673.59	2161.24	1337.86	1077.63	2773.04	2127.94	3452.62	1956.27
bta-miR-142-3p	1931.3	2880.1	2558.91	1988.6	2508.57	3939.12	825.96	380.888	486.169	1944.4
bta-miR-320a	2515.94	1604.44	1692.85	2556.3	1829.73	1233.24	1750.82	1634.33	1818.91	1848.51
bta-miR-29b	1412.4	1722.37	1230.3	1630.17	1911.46	2226.79	1295.63	2071.56	1136.78	1626.38
bta-miR-200a	1088.58	995.131	940.388	1690.31	1442.24	666.957	1998.91	3267.7	2428.35	1613.17
bta-miR-10b	1521	953.042	848.042	2925.25	2054.14	667.951	1684.97	1707.91	1869.21	1581.28
bta-miR-155	1515.05	2067.24	1789.5	1486.72	1850.64	2460.71	1109.42	684.05	725.967	1521.03
bta-miR-32	1954.38	1930.31	1531.85	1616.3	1669.84	3122.92	613.517	491.255	461.979	1488.04
bta-miR-181a	1863.04	1553.75	1721.13	1680.01	1611.35	2475.66	610.387	506.675	457.049	1386.56
bta-miR-107	1580.21	1762.06	1457.19	2144.75	1824.63	945.59	859.417	1013.44	852.879	1382.24
bta-miR-19b	1943.2	1256.95	1473.68	1609.21	1241.47	1997.12	1286.76	785.288	780.571	1374.92
bta-miR-152	1482.74	934.212	1109.01	1086	1076.94	471.974	1759.99	2173.58	2270.59	1373.89
bta-miR-146a	1171.88	1779.26	747.393	1884.37	2035.17	1343.63	734.312	1538.07	674.432	1323.17
bta-let-7c	1341.47	1468.58	1529.75	1253.03	1352.34	1684.69	881.035	405.625	1139.05	1228.4
bta-miR-10174-3p	1289.08	1058.64	1024.2	2163.18	1615.06	1083.19	902.932	1046.91	802.35	1220.62
bta-miR-23b-3p	1286.6	1054.07	1012.09	2159.35	1607.16	1079.39	901.084	1046.91	799.984	1216.29
bta-miR-125b	804.964	1093.02	978.098	1203.01	1312.13	1151.6	1180.34	1359.25	1348.21	1158.96
bta-let-7d	1364.66	1244.93	1524.93	1037	1016.08	1360.89	858.329	692.542	700.186	1088.84
bta-miR-205	725.717	838.472	570.682	1553.99	1126.02	528.379	589.707	927.741	682.583	838.144
bta-miR-6529a	1328.18	372.3	971.563	448.375	481.451	220.587	1388.57	993.02	1242.11	827.351
bta-miR-19a	913.109	630.1	849.327	872.737	719.206	893.554	894.311	639.793	604.141	779.586
bta-miR-1307	1191.19	443.327	875.36	503.542	527.153	344.933	1033.89	1020.68	1017.56	773.071
novel-miR-30	655.652	1489.75	496.655	897.577	807.688	433.945	501.651	908.932	669.699	762.395
bta-miR-222	920.775	740.447	813.439	988.039	1267.15	578.804	387.938	497.893	351.809	727.366
bta-miR-374a	438.466	938.504	893.43	790.038	950.255	1337.97	325.129	318.098	217.317	689.911
bta-miR-660	640.762	536.229	542.935	666.662	550.722	609.709	781.419	1040.32	767.511	681.808
bta-miR-378	1008.21	498.316	515.92	678.056	561.501	769.863	576.965	542.311	469.341	624.498
bta-miR-200b	437.597	458.072	432.163	628.47	606.053	248.962	616.494	1393.69	796.565	624.229
bta-miR-200c	421.632	408.921	356.85	568.645	607.993	216.249	547.116	1197.57	660.627	553.956
bta-miR-296-3p	824.652	336.164	704.38	477.045	433.306	340.234	687	551.555	613.167	551.945
bta-miR-30c	465.516	793.474	456.481	635.611	734.177	1136.69	215.521	266.373	219.157	547
bta-miR-10a	603.951	280.714	553.755	457.742	404.419	188.1	842.175	821.662	732.278	542.755
bta-miR-130a	502.079	349.871	429.806	574.959	355.483	267.081	663.6	699.263	654.054	499.577
bta-miR-429	435.695	361.709	351.387	589.76	449.737	205.225	637.327	774.639	680.873	498.483
bta-miR-197	405.336	414.39	543.685	611.392	585.071	653.809	333.34	374.803	290.545	468.041
bta-miR-99a-5p	479.868	547.166	494.512	672.148	554.531	553.817	321.127	338.982	212.453	463.845
bta-miR-195	397.477	397.198	370.384	636.025	666.462	252.818	467.168	533.99	417.85	459.93
bta-miR-1839	646.221	356.378	465.266	459.553	416.347	406.654	426.527	348.525	371.266	432.971
bta-miR-214	586.414	375.623	555.684	572.061	463.774	357.132	297.009	360.696	298.959	429.706
bta-miR-98	537.412	364.198	723.098	413.347	397.333	512.526	333.155	253.912	321.04	428.447
bta-miR-335	639.273	423.389	320.533	452.722	431.869	856.955	236.252	127.516	278.975	418.609
bta-miR-345-3p	441.485	255.446	434.413	174.92	339.459	91.1808	572.876	1025.66	420.172	417.29
bta-miR-2284ab	576.643	364.685	433.181	372.209	396.011	222.129	572.671	425.56	356.365	413.273
bta-miR-1468	313.929	327.857	292.679	531.694	448.827	239.564	576.776	389.463	593.973	412.751
bta-miR-339a	589.061	363.508	474.586	483.566	311.434	653.899	368.541	195.008	252.156	410.196
bta-miR-301a	487.313	263.822	553.488	404.748	371.723	255.107	481.844	224.329	400.058	382.492
bta-miR-17-5p	639.279	454.057	447.322	350.883	320.081	331.633	367.018	194.87	332.701	381.983
bta-miR-193a-5p	392.68	473.233	268.254	331.934	340.177	186.338	415.443	418.23	585.296	379.065
bta-miR-421	580.292	255.307	448.982	263.829	318.907	237.305	525.872	349.078	336.296	368.43
bta-miR-199c	273.85	245.477	347.343	362.105	346.573	179.899	410.825	596.434	514.04	364.061
bta-miR-425-3p	535.54	230.663	418.45	273.455	269.612	189.952	482.973	433.72	429.112	362.609
bta-miR-2285bf	279.819	440.762	344.234	512.153	498.797	698.625	124.29	141.991	126.123	351.866
bta-miR-484	329.149	282.029	468.587	666.352	372.945	284.838	304.193	223.775	150.662	342.503
bta-miR-34a	285.39	247.969	244.685	274.8	439.198	139.798	225.374	817.375	371.529	338.458
bta-miR-130b	459.891	172.236	293.858	385.652	249.995	124.029	617.828	338.014	403.476	338.331
bta-miR-30b-5p	282.494	424.082	246.346	331.83	433.306	547.762	126.131	103.451	171.434	296.315
bta-miR-144	94.6336	318.165	515.617	499.298	279.673	208.839	248.363	203.306	278.975	294.097
bta-miR-1388-3p	293.414	153.96	244.792	427.364	266.882	137.81	399.843	305.098	325.252	283.824
bta-miR-6119-5p	303.754	357.901	408.058	368.367	305.973	350.626	172.007	133.048	152.24	283.553
bta-miR-455-5p	256.437	367.177	379.241	325.827	363.891	231.793	99.7556	333.588	98.6011	272.923
bta-miR-532	274.967	180.404	209.975	195.103	230.09	246.071	334.161	344.376	288.704	255.983
bta-miR-744	382.339	157.56	305.106	202.245	176.053	198.357	284.488	279.097	260.833	249.564
bta-miR-1343-3p	244.608	127.377	239.543	204.832	179.502	110.881	458.547	251.159	362.852	242.145
bta-miR-92b	270.886	216.032	210.904	322.722	296.775	369.241	133.896	129.638	101.493	227.954
bta-miR-181b	302.947	234.574	261.835	263.795	244.246	300.502	113.662	87.7537	97.4836	211.866
bta-miR-145	261.979	204.772	168.516	308.128	360.585	155.071	149.428	129.729	166.439	211.627
bta-miR-6524	219.791	263.753	233.329	241.058	154.783	392.104	196.638	91.8336	85.9802	208.808
novel-miR-40	17.4543	36.6901	23.5686	20.8041	52.0254	28.6465	431.248	760.947	480.91	205.81
bta-miR-328	239.645	108.824	293.108	182.89	163.55	166.095	290.235	204.689	150.4	199.937
bta-miR-18a	300.693	143.368	292.197	201.003	157.585	130.491	160.102	178.273	200.752	196.052
bta-miR-31	211.188	242.847	206.225	238.057	217.3	431.324	100.166	61.6834	39.9663	194.306
bta-miR-326	437.515	109.793	217.581	126.17	152.771	86.572	229.274	182.561	142.249	187.165
bta-miR-760-3p	234.185	67.9804	158.66	101.122	98.8771	64.7935	292.493	197.774	328.144	171.559
bta-miR-6123	178.1	107.993	228.937	167.571	142.567	137.63	241.589	98.4722	189.577	165.826
bta-miR-224	136.739	128.069	162.088	164.673	145.441	96.6932	187.811	283.522	133.835	159.875
bta-miR-33a	142.405	130.838	119.45	123.324	147.956	84.2225	265.091	245.904	143.695	155.876
bta-miR-106b	201.227	199.649	199.905	176.24	146.375	168.897	94.1274	39.8314	140.671	151.88
bta-miR-339b	167.511	128.277	170.872	190.238	111.38	188.416	208.029	93.4933	82.562	148.976
bta-miR-2284w	219.188	183.496	148.722	145.318	128.292	192.995	126.029	119.218	73.3592	148.513
bta-miR-497	153.283	103.009	109.594	175.748	113.824	90.2771	147.17	261.947	107.278	140.237
bta-miR-11986b	95.3781	145.514	99.0953	173.316	206.377	72.0681	82.3086	154.9	155.527	131.609
bta-miR-365-3p	109.399	306.466	110.612	150.545	138.543	75.9539	74.3035	107.877	92.4221	129.569
bta-miR-769	196.878	90.1329	120.414	98.0173	70.4212	98.5005	193.559	109.536	186.422	129.32
bta-miR-22-5p	170.986	144.407	124.914	150.804	158.088	91.723	82.9244	66.939	79.9326	118.969
bta-miR-2419-5p	143.108	86.3947	121.807	136.106	110.662	95.3377	190.275	117.005	68.3634	118.784
bta-miR-210	149.064	78.9182	115.7	126.481	77.0321	81.9633	103.45	213.541	113.326	117.72
bta-miR-3432a	99.3553	70.8187	68.3404	165.967	123.441	43.4821	144.126	93.1696	241.638	116.704
bta-miR-378c	151.587	74.5805	79.9105	148.043	96.9973	85.7208	163.575	135.076	107.278	115.863
bta-let-7e	129.681	76.7653	72.7606	172.966	142.133	61.0993	94.5974	52.5775	208.469	112.339
bta-miR-199b	31.5997	99.8246	133.198	146.422	115.213	51.148	129.996	130.282	127.085	107.197
bta-miR-2285bc	69.0676	101.961	182.74	210.497	104.331	72.4196	87.4934	75.3755	57.7382	106.847
bta-miR-100	109.689	149.945	92.3461	169.124	147.813	78.5293	65.3748	56.8428	90.4501	106.679
bta-miR-151-5p	125.902	123.431	138.573	125.704	118.997	196.233	61.7828	9.68126	49.9579	105.585
bta-miR-7	83.301	74.1651	84.6328	108.575	107.164	49.7925	163.864	137.197	134.623	104.813
bta-miR-147	77.3447	98.8555	51.7438	108.782	104.769	32.3516	130.544	234.84	85.1914	102.714
bta-miR-374b	91.6969	131.253	151.643	114.319	135.884	141.907	71.3273	22.6818	27.3454	98.673
bta-miR-127	115.728	74.3493	73.3841	102.985	103.476	56.1182	110.634	125.303	76.5145	93.1658
bta-miR-139	123.586	120.316	78.5264	115.923	128.339	179.289	31.4045	26.2777	23.6643	91.9251
bta-miR-450b	87.1886	90.8252	90.4178	110.852	111.093	80.2463	46.1831	131.942	47.5915	88.4821
bta-miR-499	152.787	50.8123	113.237	65.1033	76.0261	64.432	84.977	92.1102	74.411	85.9884
bta-miR-95	107.538	22.9832	74.5625	81.0428	38.2286	53.0457	167.08	74.4074	137.516	84.0449
bta-miR-2285p	138.228	46.7196	85.2038	45.7483	57.8215	42.1718	116.724	66.7536	130.067	81.0486
bta-miR-204	84.2934	33.6441	135.787	40.9354	61.2233	22.6822	171.083	40.3847	123.843	79.3196
bta-miR-338	88.1813	55.2428	80.8832	94.3947	82.9245	31.5382	113.918	58.0875	91.5018	77.408
bta-miR-146b	58.9392	87.6408	69.2596	82.0778	114.83	41.2528	82.4112	89.2059	69.9411	77.2842
bta-miR-874	88.4294	57.0427	90.7392	75.2466	72.2895	35.6048	84.1559	113.132	73.6222	76.6958
bta-miR-10172-3p	79.5782	135.13	70.1702	72.5555	63.5228	22.4111	74.714	69.1518	100.968	76.4668
bta-miR-296-5p	155.269	50.6738	92.9889	82.9058	50.8757	87.6564	53.1619	35.6823	73.0963	75.8122
bta-miR-211	35.9012	51.7814	87.2575	56.5643	90.1104	27.291	63.3222	212.158	49.9579	74.9271
bta-miR-21-3p	92.8964	47.2125	75.6338	53.925	57.4867	18.9772	123.566	103.728	100.442	74.8741
novel-miR-19	109.399	87.7792	111.63	79.2832	59.9299	95.7443	35.9202	46.1934	45.225	74.5671
bta-miR-363	78.5028	91.1021	66.6349	117.89	104.769	120.008	25.452	16.5964	10.2545	70.1345
novel-miR-38	4.88058	17.5835	6.32068	5.69266	15.234	7.68124	168.722	219.073	167.227	68.0462
bta-miR-3431	63.4475	45.1357	73.1698	63.2403	66.2534	43.286	66.0932	115.898	63.8935	66.7131
bta-miR-505	66.1773	62.5808	46.3873	78.5587	88.3858	46.9007	51.9304	81.8758	65.2082	65.3339
bta-miR-1249	46.3241	56.7657	89.9893	107.229	101.177	45.997	41.6675	56.4279	30.7635	64.0378
bta-miR-324	64.9365	52.7506	45.1018	58.5826	57.0555	25.3933	107.555	79.6629	80.1956	63.4705
bta-miR-29d-3p	44.4008	43.9935	37.1024	53.7356	36.0255	29.2185	128.354	118.388	75.6152	62.9815
bta-miR-2285t	37.1834	56.4888	32.7818	45.2825	77.3196	26.9747	76.5614	147.57	66.2599	62.9358
bta-miR-454	36.2321	44.4434	131.449	36.019	41.3904	21.5978	105.503	77.45	61.79	61.7638
bta-miR-452	52.7764	28.2444	46.2802	48.0253	60.0736	28.5561	70.6089	149.645	70.204	61.6015
bta-miR-6119-3p	65.4328	57.7349	77.4551	81.2498	67.6906	102.929	34.4834	26.5543	39.9663	61.4995
bta-miR-3613a	36.8111	69.7803	53.4579	59.9282	70.4212	63.438	57.2671	86.3015	43.9104	60.1462
bta-miR-11987	10.6711	27.1368	9.9631	12.1098	22.2761	7.04866	112.071	191.965	147.507	60.0833
bta-miR-424-5p	71.0579	62.3039	65.9921	93.5666	69.5589	68.5889	14.3681	27.3841	42.5957	57.2685
bta-miR-1271	59.8077	51.643	79.919	53.6145	65.5348	71.6614	35.0992	39.8314	41.281	55.3769
bta-miR-379	56.9125	51.0892	52.708	52.476	50.1571	26.6584	53.5724	74.1308	63.6306	53.4817
bta-miR-2478	63.2821	34.7517	87.8467	55.5811	36.7915	15.5432	66.5037	74.1308	38.6516	52.5647
bta-miR-652	56.0853	44.8588	114.951	39.9521	73.1518	46.4489	5.13146	52.2788	39.7034	52.5068
bta-miR-199a-5p	40.7404	44.5127	40.7448	72.8836	106.806	31.719	25.2119	52.5554	46.1006	51.2527
bta-miR-483	18.116	53.5813	29.4608	52.3725	63.8102	13.7359	45.7726	63.3431	110.433	50.0695
bta-miR-1	40.0927	48.0432	29.8893	26.3239	68.2654	18.4648	38.4511	73.4392	85.4096	47.5977
bta-miR-381	32.675	39.0438	39.4239	45.5413	46.7079	29.7309	70.6089	65.8325	57.583	47.4608
bta-miR-218	52.2387	28.3136	44.1376	28.101	37.6538	15.6336	85.2849	83.2588	44.3048	46.5474
bta-miR-1388-5p	63.5302	24.6446	38.674	60.6527	39.8095	30.002	44.9516	45.6402	61.79	45.5217
bta-miR-182	28.6217	28.2444	43.4948	32.1894	25.7253	12.5611	44.5411	91.0038	86.506	43.6542
bta-miR-132	52.8591	42.3666	41.8879	60.0317	53.75	72.8362	16.0102	0	51.0096	43.4168
bta-miR-138	53.3141	36.7593	39.5846	54.132	50.1571	33.3908	48.0305	41.906	22.4811	42.195
bta-miR-330	78.9164	13.0146	40.7094	15.5254	24.0007	6.50646	65.0669	91.557	42.3327	41.9589
bta-miR-494	31.5997	50.2585	45.5303	56.2021	54.8998	35.2433	35.5097	53.9384	12.8839	41.7851
bta-miR-432	40.8645	37.3823	39.7453	36.1225	39.9532	26.0258	60.9617	36.5122	53.3761	41.216
bta-miR-206	68.3008	9.55326	21.6403	10.695	25.2941	11.7776	38.0405	69.1518	102.106	39.6177
bta-miR-20b	61.669	38.3515	37.6562	67.7427	49.7978	60.2751	17.1042	0.276607	22.6125	39.4984
bta-miR-99b	31.4342	21.8756	31.7105	57.2371	33.6297	20.9201	74.0983	54.215	24.4531	38.8415
bta-miR-369-3p	27.6563	44.7203	46.6016	72.659	45.2708	26.3421	40.7438	20.1923	22.6125	38.5332
bta-miR-28	61.1313	43.8204	52.333	40.4179	46.8516	86.3461	0	7.4684	0	37.5965
bta-miR-2284z	67.9328	29.4462	53.3379	38.1753	34.145	34.9223	33.9008	25.1159	21.1611	37.5708
bta-miR-491	47.3995	44.1665	59.2429	37.3646	34.492	45.997	27.2994	0	37.337	37.0332
bta-miR-382	40.6163	31.8442	36.4242	47.6113	37.0789	22.5015	30.173	36.5122	41.0181	35.9755
bta-miR-671	36.6457	38.7669	38.4597	54.8565	37.7975	64.7935	24.8363	9.40465	11.0433	35.1782
bta-miR-17-3p	33.2541	31.8442	34.9244	31.3614	21.5575	25.2125	54.804	47.8531	33.3929	34.9116
bta-miR-30f	20.8872	81.1335	21.0511	48.1289	66.3252	27.3813	23.2968	10.7877	13.0153	34.6675
novel-miR-6	43.3528	48.8781	35.7943	42.9309	44.134	58.7768	5.65076	13.5538	11.1091	33.7978
bta-miR-574	43.5943	36.1362	38.5668	27.3248	44.1929	22.863	40.8464	32.6397	10.5175	32.9646
bta-miR-196b	42.6289	15.5067	38.3344	23.0811	14.6591	9.75969	36.9465	50.6191	58.0221	32.1731
bta-miR-10175-5p	68.4108	11.3531	54.315	12.0063	16.6711	4.60874	53.5724	13.5538	43.9104	30.9335
bta-miR-183	18.3642	23.6755	29.3536	23.4952	20.1203	10.2115	62.6038	55.0449	34.9705	30.8711
novel-miR-17	47.282	10.8104	49.6773	16.5687	25.4134	7.3532	42.6671	29.0438	46.942	30.6398
bta-miR-2285am-5p	36.7805	33.9611	31.1566	38.1926	40.3556	33.8517	19.1917	28.0756	6.52871	29.7882
bta-miR-628	29.2835	18.4143	39.9595	23.3917	14.5154	18.2542	44.1306	60.577	19.1943	29.7467
bta-miR-9-5p	16.2134	24.5062	21.801	24.6854	21.0545	22.9533	49.1594	53.8001	32.9985	29.6858
bta-miR-664b	27.7117	58.0118	29.4608	35.5015	33.0548	29.9116	22.5784	10.5111	19.4573	29.5777
bta-miR-154c	29.8625	32.6749	25.1756	41.6082	52.6003	14.1877	20.1153	13.2771	28.923	28.7138
bta-miR-11986c	33.585	28.5213	11.2487	21.4251	19.258	37.5025	51.3146	16.0432	33.13	28.0032
bta-miR-1296	45.4969	15.6452	36.9599	31.6719	18.1083	22.4111	50.2883	7.4684	15.7762	27.0918
bta-miR-500	23.5757	33.6441	33.1032	38.8136	39.3784	26.2066	3.48939	30.1502	11.0433	26.6005
bta-miR-7857-3p	24.5683	15.4375	42.5306	41.2977	37.1508	21.0104	4.82357	32.778	17.3538	26.3279
bta-miR-369-5p	16.9579	16.6144	31.0677	30.4299	36.504	13.7359	34.2781	27.1075	28.3971	26.1214
novel-miR-8	45.3315	4.56895	34.1745	22.7706	13.0782	22.14	62.1933	0.553215	29.9747	26.0872
bta-miR-331-5p	20.7631	26.0292	25.9255	31.6719	25.1504	27.2006	13.5471	32.0864	27.8712	25.5828
bta-miR-208b	103.278	5.67657	12.4271	10.7643	11.0662	8.22344	33.8676	14.3836	30.5006	25.5764
bta-miR-2285dc	29.2529	31.0536	24.3003	36.847	36.9064	31.231	10.7761	21.1605	6.52871	25.3396
bta-miR-411a	31.0206	15.9221	19.3905	34.8805	29.0308	19.0675	37.357	30.7034	5.52166	24.766
bta-miR-2285f	30.5582	27.404	26.5083	25.1709	30.8782	33.225	19.634	10.6577	17.2066	24.5825
bta-miR-190b	44.3388	19.245	27.961	25.3582	24.2881	40.6654	28.7362	0.553215	9.99158	24.5708
novel-miR-11	37.3902	33.0903	38.0312	28.0493	34.0609	31.3575	7.3893	0.276607	8.15102	24.1996
bta-miR-9851	20.9286	29.2136	18.7478	19.355	9.05415	13.6455	20.7311	33.1929	52.3243	24.1325
bta-miR-708	25.2301	44.4434	15.1053	40.3661	45.2708	8.04271	1.84733	16.0432	16.565	23.6571
bta-miR-7861	33.585	11.6301	37.6027	14.2834	22.4198	7.31977	39.8201	18.5327	22.6125	23.0896
bta-miR-149-5p	19.026	21.4602	23.2472	39.5381	33.6297	19.0675	13.1365	26.5543	12.0951	23.0839
bta-miR-1277	17.3715	30.7366	29.5679	23.8057	25.7253	45.0934	17.2417	8.57483	1.84055	22.2175
bta-miR-331-3p	18.1988	25.6138	25.3898	21.0111	26.7313	22.6822	29.7625	0	30.5006	22.21
bta-miR-345-5p	24.8165	29.4905	17.8907	23.2882	24.7193	13.284	39.2044	16.873	3.68111	21.472
bta-miR-545-5p	29.6143	15.2298	21.426	18.6305	18.1083	13.284	15.1891	20.1923	33.3929	20.563
bta-miR-885	27.05	66.5959	22.1759	21.2181	19.8329	25.9355	0	0	0.525873	20.3705
bta-miR-193b	23.5757	37.5208	17.3551	18.2165	30.0368	18.9772	6.77353	27.3841	0	19.9822
bta-miR-2448-3p	28.9526	12.3223	29.675	12.2133	7.61698	10.7537	32.4308	17.4263	28.3971	19.9765
bta-miR-1842	25.9746	10.7993	17.5693	15.3184	7.04212	8.31381	48.0305	16.3198	27.0824	19.6056
bta-miR-34c	16.0066	10.7993	40.3345	14.3869	11.9285	47.1718	8.62085	0	23.1384	19.1541
bta-miR-99a-3p	17.537	31.2904	21.6403	23.7022	28.5996	17.6217	11.4945	15.2134	5.25873	19.1509
bta-miR-2284aa	30.0637	18.4233	22.4314	20.7355	17.2737	21.2847	14.3927	10.9405	9.67606	18.358
novel-miR-37	17.4543	14.2607	21.7474	17.3885	24.4318	14.007	22.7837	24.3414	6.57341	18.1098
bta-miR-2336	18.5296	20.6295	21.9617	21.0111	9.4853	32.9841	29.7625	0	1.05175	17.2684
bta-miR-6517	16.627	10.1071	15.2125	20.7006	12.0722	26.568	23.3995	19.0859	11.0433	17.2018
bta-miR-11991	10.0093	22.9832	14.9982	22.0461	9.62902	15.9047	21.1416	10.2345	26.8195	17.0851
bta-miR-11971	29.9452	17.1682	20.0333	16.043	17.8209	21.5075	17.2417	0.691518	7.09928	16.3945
bta-let-7a-3p	14.0213	20.0065	18.962	21.7356	18.755	20.1971	5.95249	12.8622	13.8042	16.2552
bta-miR-2285k	24.0875	17.614	17.2359	14.3556	16.1322	27.8997	7.24767	5.80875	13.5312	15.9903
bta-miR-184	32.3442	16.6144	14.2483	16.043	17.8209	11.3863	0	5.80875	28.6601	15.8806
bta-miR-6120-3p	25.3128	14.1222	19.7119	17.699	9.4853	17.9831	22.1679	0	12.6209	15.4559
bta-miR-2454-3p	11.8292	8.30718	20.1405	21.3216	12.9345	5.42205	23.1942	13.2771	20.509	15.215
bta-miR-2285aj-5p	19.8664	13.081	12.8824	17.7259	14.639	17.9063	9.31873	13.9714	15.2582	14.961
bta-miR-2299-3p	29.8625	8.30718	11.8914	13.0414	14.3717	2.98213	18.4733	16.873	15.7762	14.6199
bta-miR-11973	19.9359	5.39967	26.2469	7.2452	9.91645	3.3436	28.5309	17.7029	12.6209	14.5492
bta-miR-2285b	17.4266	7.27571	15.1391	14.8739	11.7747	9.94584	28.1204	9.7919	16.0838	14.4924
bta-miR-2431-3p	7.61039	10.6609	10.0702	9.10826	5.89238	2.80139	22.9889	31.5332	29.1859	14.428
bta-miR-6520	21.0113	11.907	12.8556	9.62577	14.228	20.5134	5.74723	15.7666	17.3538	14.3343
bta-miR-7857-5p	27.7531	7.68414	22.4438	18.3718	18.4676	7.18421	7.69719	2.76607	15.1188	14.1652
bta-miR-6523a	21.3422	8.30718	11.4629	11.3853	9.77273	4.24727	17.2417	21.5754	19.4573	13.8658
bta-miR-12034	1.65443	37.6592	10.713	2.17356	14.8028	17.712	5.13146	19.6391	14.4615	13.7719
bta-miR-378d	17.8406	6.50729	7.55267	15.6807	9.24529	7.99029	23.656	16.7347	18.0769	13.6983
bta-miR-133a	19.95	6.11547	8.78467	13.3177	13.6057	9.94042	2.83872	6.27069	38.6963	13.28
bta-miR-455-3p	10.6711	23.537	17.5693	18.4235	19.5455	9.48858	10.0577	8.02161	0	13.0349
bta-miR-11998	15.3862	1.66144	15.8553	11.5923	5.1738	17.9831	11.084	0	37.8628	12.9554
bta-miR-301b	24.072	12.53	18.9085	10.0915	11.2818	4.1569	16.5233	8.57483	8.28249	12.7135
bta-miR-11982	19.605	4.98431	16.3909	9.83278	7.7607	6.50646	17.8575	26.0011	3.41817	12.4841
bta-miR-2346	16.4616	7.06111	11.9986	9.83278	9.62902	9.57895	0	33.1929	14.1986	12.4393
bta-miR-7859	24.5683	13.8453	15.641	17.699	12.5034	15.001	3.89991	0	7.88809	12.3384
bta-miR-2285q	15.2762	9.55326	11.9986	8.69424	4.88637	8.04271	22.5784	14.6602	8.93983	11.6255
bta-miR-188	7.19678	7.89182	10.4987	12.2133	5.89238	6.77756	18.268	15.2134	18.9314	11.4315
bta-miR-2483-5p	8.18944	4.29204	8.03476	9.72927	15.8088	4.33764	12.9313	0	36.5481	11.0968
bta-miR-33b	12.9459	11.7685	10.8201	7.81447	17.4616	7.95234	8.10771	9.68126	13.0153	11.063
novel-miR-3	9.32521	7.14695	13.1909	19.1087	8.12718	13.4557	3.07888	12.8318	8.41396	10.5199
bta-miR-2387	10.0093	6.36884	9.64171	7.76272	8.47928	3.25323	16.0102	19.3625	12.8839	10.4191
bta-miR-365-5p	10.2988	14.9529	12.1057	9.41876	7.18583	5.33168	6.97878	26.2777	0	10.2834
bta-miR-493	13.5663	4.7074	16.1766	12.8344	9.62902	7.04866	13.5471	9.68126	4.99579	10.2429
bta-miR-29d-5p	10.5056	7.13033	14.9982	5.3304	13.2938	2.48511	11.6997	9.95786	16.4335	10.2038
bta-miR-2285bb	5.95596	8.16873	17.73	13.5589	7.04212	2.71102	13.5471	9.81956	10.7804	9.92375
novel-miR-9	3.72247	8.16873	7.8205	6.72769	12.0722	9.21748	6.15775	8.57483	23.6643	9.56955
bta-miR-542-5p	17.537	9.27635	10.6059	11.5923	7.04212	9.66932	9.8524	8.02161	0	9.28856
bta-miR-181c	13.7318	9.41481	12.6414	11.2818	12.2159	10.9345	3.48939	4.14911	5.25873	9.23526
bta-miR-7858	5.45963	7.19956	4.07094	13.8694	6.0361	2.80139	7.3893	20.1923	11.5692	8.73198
bta-miR-487b	8.52033	12.8761	7.92763	6.62419	9.05415	6.77756	5.33672	14.107	4.99579	8.46883
bta-miR-2285aa	13.9386	8.72254	12.7485	5.79616	11.6411	13.1937	7.18404	0	2.62936	8.42821
bta-miR-136	8.68577	6.23039	8.8918	14.6974	11.9285	6.32572	12.726	6.36197	0	8.42751
bta-miR-2284y	11.2022	7.25336	7.11956	7.95375	8.1243	12.2414	7.79601	5.56099	5.29253	8.06046
bta-miR-504	10.2575	5.67657	4.60659	8.17673	10.3476	2.62066	10.4682	8.29822	10.7804	7.91471
bta-miR-2483-3p	8.85122	2.49215	13.3913	5.69266	15.5214	2.98213	6.56827	7.19179	7.36222	7.78368
novel-miR-23	7.44495	10.0725	7.12415	10.2468	7.79663	14.2781	4.00254	4.01081	3.2867	7.58479
bta-miR-7860	6.20412	7.75337	7.71337	5.89967	3.4492	3.52433	9.8524	9.68126	11.5692	7.2941
bta-miR-181d	12.7391	5.39967	11.7125	10.6266	9.62902	8.34363	6.77353	0	0	7.24713
bta-miR-2285cm	8.2945	4.36127	9.79169	5.88932	5.77022	8.51171	3.69465	0	18.0979	7.15681
novel-miR-24	0	0	0.857041	0.72452	1.58088	0	26.4783	25.1713	8.93983	7.08354
novel-miR-18	3.84656	9.76094	4.82085	6.05492	9.26973	3.3436	4.61831	13.0005	7.62515	6.92673
bta-miR-1247-5p	18.4469	6.23039	3.64242	10.8678	9.34158	2.62066	8.00508	1.38304	0.788809	6.81408
bta-miR-106a	9.47825	8.99945	6.69563	7.46049	7.06655	8.79547	7.0301	1.93625	3.242	6.74491
bta-miR-187	5.45963	2.76906	4.07094	4.65763	6.8984	1.62661	3.69465	8.57483	21.0349	6.53185
bta-miR-2457	4.88058	1.38453	6.32068	10.0398	5.31752	2.07845	11.2892	10.5111	6.31047	6.45914
bta-miR-2285bn	5.03527	6.82297	4.33127	5.04059	5.56615	7.33513	13.6251	2.69692	7.10454	6.39532
bta-miR-545-3p	5.70779	4.7074	7.71337	8.38374	10.2039	13.6455	0	0	5.7846	6.23847
bta-miR-2474	4.71513	5.95348	3.64242	5.27865	3.59292	2.34955	8.41559	3.59589	17.8797	6.15815
bta-miR-2403	12.0774	2.0768	6.32068	5.27865	2.01203	2.89176	6.97878	0	17.6167	6.1392
bta-miR-376b	4.08066	7.98459	6.7492	6.69353	8.52671	4.8193	9.98993	0	6.31047	6.12826
bta-miR-503-3p	7.03134	2.63061	10.713	7.34871	3.73663	3.79543	3.48939	11.8941	4.20698	6.09402
bta-miR-362-5p	5.12874	8.861	6.64207	9.00475	6.61097	16.6276	0	0	1.31468	6.02109
bta-miR-877	11.2501	4.98431	9.10606	7.45221	7.7607	4.51837	4.10517	0	4.99579	6.01919
bta-miR-2376	12.6564	2.49215	7.17772	2.79458	6.75468	2.53029	0	19.0859	0	5.94353
bta-miR-2285av	6.18344	4.41111	3.86847	4.68558	4.57738	8.41773	3.96559	12.1154	3.9756	5.80003
bta-miR-433	9.09938	7.89182	6.10641	7.0382	3.01805	4.69911	3.69465	5.53215	4.46992	5.72774
bta-miR-1343-5p	7.03134	4.15359	8.46328	7.86622	5.74867	6.41609	0	0	10.7804	5.60662
bta-miR-18b	5.21146	4.91508	5.30294	6.41718	7.97628	4.69911	4.10517	10.3728	0.657341	5.51748
bta-miR-1224	9.1821	3.59978	3.53529	4.14012	2.5869	1.53625	8.82611	6.63857	9.46571	5.5012
bta-miR-2285by	8.01407	5.26122	6.80276	7.25762	5.96424	2.89176	3.48939	3.7342	5.60843	5.44708
novel-miR-29	6.21157	4.76278	5.67789	3.36384	3.36297	5.31632	6.17828	11.6175	2.36643	5.42862
bta-miR-9-3p	7.2795	8.30718	4.55303	9.47052	6.17982	6.73238	0.307888	4.14911	1.84055	5.42444
novel-miR-15	2.89526	4.01514	4.2852	4.96814	6.0361	2.43992	4.51568	6.36197	12.6209	5.34871
bta-miR-2285cj	5.32727	5.07154	6.98274	5.10373	7.14272	6.69352	5.09041	3.27226	2.55311	5.24859
bta-miR-323b-3p	8.27216	1.38453	5.99928	4.86464	6.61097	2.80139	3.28413	8.02161	4.99579	5.13717
novel-miR-12	8.08604	6.33423	4.04416	7.45221	6.17982	2.57547	1.12892	2.62777	7.62515	5.11709
bta-miR-2397-5p	4.2188	4.56895	5.14224	6.83119	3.59292	6.41609	6.97878	7.4684	0	5.02415
novel-miR-10	6.36957	1.66144	6.7492	2.07006	2.01203	0.0903675	4.51568	0	21.2978	4.97402
bta-miR-507-3p	3.63975	14.9529	6.85633	2.38057	2.5869	2.71102	0	0	11.3063	4.93708
bta-miR-10225a	1.9026	4.01514	1.17843	4.55413	5.74867	0.994042	0	17.9795	7.75662	4.90323
bta-miR-2285cc	2.55941	3.57486	7.36841	8.20054	4.42504	5.42747	3.13224	6.63857	2.25862	4.8428
bta-miR-362-3p	3.72247	4.01514	4.82085	10.7643	6.61097	8.94638	0	0	4.46992	4.81667
bta-miR-323	4.13608	3.46133	2.78538	3.82961	3.01805	4.78948	6.97878	6.91518	7.09928	4.77924
bta-miR-7180	8.27216	6.64575	4.92798	3.93311	5.74867	3.6147	5.54198	0	3.94404	4.73649
bta-miR-11992	8.024	3.87669	3.64242	2.89808	1.86832	7.13903	3.89991	0	10.2545	4.62255
novel-miR-35	9.76115	2.63061	6.96346	5.27865	2.44318	4.24727	10.0577	0	0	4.598
bta-miR-2431-5p	5.21146	0.553812	5.78502	6.00317	3.59292	4.33764	9.8524	0	4.73285	4.45214
bta-miR-2285j	4.83094	2.44647	5.19581	3.94036	7.17146	5.29824	2.87362	1.52134	6.04753	4.36953
bta-miR-411c-5p	2.48165	5.81503	4.82085	2.79458	8.33557	5.78352	5.54198	0	3.68111	4.36159
bta-miR-409a	3.72247	6.7842	7.07059	4.96814	5.46123	3.16286	0	0	7.88809	4.33973
bta-miR-11978	1.57171	3.87669	5.24937	8.69424	3.88035	1.98808	12.9313	0	0.262936	4.27274
bta-miR-2399-5p	5.45963	2.90751	5.89215	4.34712	5.60495	0.72294	5.54198	7.745	0	4.24681
bta-miR-10162-5p	2.15076	7.19956	0.749911	5.07164	8.19185	3.3436	4.9262	0	5.52166	4.12835
bta-miR-2285bt	5.17341	4.17021	2.6204	4.45063	4.59893	5.65881	1.16382	8.29822	0	4.01494
bta-miR-11995	3.63975	3.87669	6.42781	3.5191	2.5869	7.13903	8.00508	0	0	3.91048
bta-miR-129	4.38425	1.17685	1.28556	3.4156	2.37133	1.31033	8.00508	7.6067	5.39019	3.88288
bta-miR-129-5p	4.38425	1.17685	1.28556	3.4156	2.37133	1.31033	8.00508	7.6067	5.39019	3.88288
novel-miR-20	2.23348	0.276906	5.46363	5.58916	0	1.62661	3.89991	11.8941	3.94404	3.88087
bta-miR-503-5p	4.05336	4.56895	6.21355	5.79616	8.47928	2.89176	2.25784	0	0	3.80677
bta-miR-411c-3p	1.24082	6.64575	1.71408	5.48565	4.88637	0.632572	5.13146	0	7.88809	3.73609
bta-miR-2299-5p	6.45229	1.38453	4.60659	3.31209	6.17982	0.72294	10.0577	0	0	3.6351
bta-miR-2284f	6.37618	4.49972	5.60612	3.27276	3.80849	7.00348	1.94995	0	0.176167	3.63254
bta-miR-340	2.39893	5.12276	6.10641	5.58916	2.5869	9.21748	0	0	0	3.44685
bta-miR-34b	1.44763	2.63061	5.19581	1.24203	0.43115	12.1092	0	0	6.57341	3.29221
bta-miR-2300b-3p	6.61773	0	0	10.4538	0	0	5.33672	0	0	2.4898
total										427862
CPM-normalized counts: Read count values of EX and FC miRNA abundance based on counts per million (CPM) normalization.
EX miRNAs: miRNAsidentified in the plasma exosomal fractions
FC miRNAs: miRNAs identified in the plasma non-exosomal fractions
20-EX-1: Represents sample for Age in 20 months-EX miRNA type-individual No.1
20-FC-1: Represents sample for Age in 20 months-FC miRNA type-individual No.1
20-EX-2: Represents sample for Age in 20 months-EX miRNA type-individual No.2
20-FC-2: Represents sample for Age in 20 months-FC miRNA type-individual No.2
20-EX-3: Represents sample for Age in 20 months-EX miRNA type-individual No.3
20-FC-3: Represents sample for Age in 20 months-FC miRNA type-individual No.3
