# Supplementary material for: Comprehensive analysis of plasma exosomal and non-exosomal microRNA profiles identifies potential early indicators of carcass traits in Japanese Black cattle
Source: BMC Genomics. 2026 Apr 6;27:494. doi: 10.1186/s12864-026-12820-w (PMC13188637; doi:10.1186/s12864-026-12820-w)
Supplement: Supplementary file 9 — Supplementary Material 9: Table S8. Trend in the average abundance of the top 10 most abundant miRNAs at different ages. [file 12864_2026_12820_MOESM9_ESM.xlsx]

## Sheet: Table S8
Table S8. Trend in the average abundance of the top 10 most abundant miRNAs at different ages.
miRNA	20 months	25 months	30 months
EX fraction
bta-miR-16b	113926	127523	131036
bta-miR-150	144314	163828	13216.6
bta-miR-21-5p	77790.5	71354.4	89945.1
bta-miR-122	49721.5	35158.7	81492.7
bta-miR-192	34212.4	35350.9	76169.7
bta-miR-29a	31815.6	32122.4	30038.3
bta-miR-142-5p	37161.3	41763	14764.4
bta-miR-486	25095.9	29452.9	38561.1
bta-miR-223	36548.9	24922.9	27293.6
FC fraction
bta-miR-16b	115904	110352	117323
bta-miR-21-5p	98977	94149.3	110505
bta-miR-192	54073.1	60264.3	109179
bta-miR-150	74071	111568	11855.4
bta-miR-122	67898.5	39695.8	64937.8
bta-miR-223	50888.5	32559	52602.5
bta-miR-142-5p	39093.8	46850.4	22160.9
bta-miR-29a	30384.3	36312.7	30106.7
bta-miR-30e-5p	27289.1	26250.1	21174.1
20 months: The average abundance of an idividual miRNA in all the 3 samples at 20 months of age.
25 months: The average abundance of an idividual miRNA in all the 3 samples at 25 months of age.
30 months: The average abundance of an idividual miRNA in all the 3 samples at 30 months of age.
