# Supplementary material for: Comprehensive analysis of plasma exosomal and non-exosomal microRNA profiles identifies potential early indicators of carcass traits in Japanese Black cattle
Source: BMC Genomics. 2026 Apr 6;27:494. doi: 10.1186/s12864-026-12820-w (PMC13188637; doi:10.1186/s12864-026-12820-w)
Supplement: Supplementary file 10 — Supplementary Material 10: Table S9. DE-miRNAs between 25 and 30 months of age. [file 12864_2026_12820_MOESM10_ESM.xlsx]

## Sheet: Table S9
Table S9. DE-miRNAs between 25 and 30 months of age.
miRNAs	logFC	logCPM	LR	PValue	FDR
EX fraction
novel-miR-21	8.53525	3.67986	9.61507	0.00192987	0.0110967
bta-miR-409a	8.48364	3.67306	12.6908	0.000367457	0.00281717
bta-miR-1224	4.25068	4.66843	7.93335	0.00485319	0.0230545
bta-miR-301b	3.58121	4.73556	7.47338	0.00626177	0.0276963
novel-miR-40	2.91425	10.7098	54.0883	1.91679e-13	3.30646e-11
novel-miR-38	2.50854	9.12093	21.7233	3.1494e-06	5.17401e-05
bta-miR-130b	2.27538	8.77898	20.3251	6.5337e-06	9.80055e-05
bta-miR-760-3p	2.20291	8.11735	17.7611	2.5045e-05	0.00030859
bta-miR-193a-5p	2.04693	9.64498	19.7805	8.68634e-06	0.000124866
bta-miR-210	1.95735	7.159	8.83941	0.00294794	0.0158912
bta-miR-6529a	1.95019	9.51455	16.5644	4.70244e-05	0.000485012
bta-miR-1246	1.82112	11.0677	26.8084	2.24659e-07	5.63353e-06
bta-miR-375	1.62641	11.1646	26.7747	2.28607e-07	5.63353e-06
bta-miR-130a	1.45247	9.06482	12.1496	0.000490984	0.00360403
bta-miR-152	1.12315	10.1204	7.92405	0.0048782	0.0230545
bta-miR-320a	1.05314	11.7417	11.1034	0.000861675	0.00606689
bta-miR-1307	1.04077	9.42669	7.20176	0.00728321	0.0318064
bta-miR-20a	-1.03207	11.8581	12.2899	0.000455427	0.0034157
bta-miR-186	-1.05151	11.3773	13.0722	0.000299715	0.00235004
bta-miR-29b	-1.07962	10.6623	9.40205	0.00216743	0.0122584
bta-let-7g	-1.19091	12.5777	9.9	0.00165278	0.0101823
bta-miR-423-3p	-1.22031	11.4694	13.7108	0.000213229	0.0017519
bta-miR-99a-5p	-1.22927	9.10528	7.54506	0.00601748	0.0273162
bta-miR-92a	-1.29714	13.4056	17.8919	2.33817e-05	0.000298766
bta-miR-19b	-1.41423	10.2848	17.2564	3.26595e-05	0.000388536
bta-miR-335	-1.51387	8.56932	6.38069	0.0115369	0.0437387
bta-miR-155	-1.64482	10.7978	10.4353	0.00123629	0.00789853
bta-miR-144	-1.73866	8.74943	6.83158	0.00895601	0.0367836
bta-miR-26a	-1.74131	12.3258	15.9138	6.62946e-05	0.000618153
bta-miR-142-5p	-1.93225	15.0305	28.4113	9.80911e-08	3.07649e-06
bta-miR-31	-2.15053	7.81315	10.6836	0.00108092	0.00717149
bta-miR-197	-2.15893	9.22162	22.8768	1.72725e-06	3.41347e-05
bta-miR-451	-2.18059	14.1882	16.5335	4.77983e-05	0.000485012
bta-miR-342	-2.28347	14.7766	28.7165	8.37852e-08	3.07649e-06
bta-miR-142-3p	-2.30862	10.3866	27.3799	1.67156e-07	4.80573e-06
bta-miR-181a	-2.33686	10.6102	22.818	1.78094e-06	3.41347e-05
bta-miR-32	-2.748	10.4335	21.8594	2.93373e-06	5.06069e-05
bta-miR-2285bf	-2.92003	8.30113	28.5646	9.06255e-08	3.07649e-06
bta-miR-30c	-2.94781	9.19138	36.9866	1.18943e-09	1.02589e-07
bta-miR-30b-5p	-2.95012	8.69658	31.8139	1.69676e-08	8.36261e-07
bta-miR-374a	-3.27548	8.90538	35.6517	2.35942e-09	1.628e-07
bta-miR-150	-4.02992	16.8758	52.8911	3.5256e-13	4.05444e-11
novel-miR-19	-5.05253	5.41523	6.47054	0.0109677	0.0422789
bta-miR-363	-5.39852	5.77681	6.86589	0.00878565	0.0367836
bta-miR-2346	-5.43752	3.77503	6.48543	0.0108762	0.0422789
bta-miR-323	-5.97693	2.45228	7.00343	0.00813539	0.0346507
bta-miR-2376	-6.02133	2.33386	7.04924	0.00792988	0.0341976
bta-miR-2397-5p	-6.11739	2.55086	6.53625	0.0105698	0.0419146
bta-miR-136	-6.41089	2.84778	6.46059	0.0110293	0.0422789
bta-miR-9-3p	-6.57057	2.39005	7.60703	0.00581411	0.0267449
bta-miR-154c	-6.57808	4.2843	15.5608	7.98928e-05	0.000706744
bta-miR-11978	-6.60151	2.94337	7.48752	0.00621281	0.0276963
bta-miR-2285j	-6.67739	2.36563	11.7776	0.000599465	0.00430865
novel-miR-9	-6.70513	2.36935	8.21477	0.00415508	0.0207754
novel-miR-32	-6.74877	2.53305	6.83295	0.00894915	0.0367836
bta-miR-7859	-6.81444	3.56503	8.5158	0.00352076	0.0181293
bta-miR-545-3p	-7.13387	3.04901	13.601	0.000226064	0.00181377
bta-miR-7180	-7.18325	2.93379	7.85663	0.00506345	0.0236066
bta-miR-2285cc	-7.30728	2.57112	11.0011	0.000910555	0.00628283
bta-miR-11998	-7.3912	3.24329	9.13216	0.00251156	0.0137538
bta-miR-2431-3p	-7.47246	3.33952	9.71914	0.00182359	0.0110375
bta-miR-193b	-7.5125	4.06285	15.6232	7.7302e-05	0.000701821
bta-miR-2285q	-7.60177	3.41897	13.8432	0.000198713	0.0017139
bta-miR-28	-7.76599	4.72183	17.0341	3.67151e-05	0.000420337
bta-miR-2285bb	-7.81319	3.13562	13.7104	0.000213275	0.0017519
bta-miR-708	-7.81734	3.508	8.06651	0.0045091	0.0222234
bta-miR-7861	-7.85488	3.39145	8.62663	0.00331284	0.0173171
bta-miR-2285aa	-7.85677	3.73072	8.3423	0.00387325	0.0196511
bta-miR-17-3p	-7.92067	4.21323	10.817	0.00100575	0.00680357
bta-miR-181d	-8.09735	2.76678	7.97326	0.00474733	0.0230545
bta-miR-99a-3p	-8.23458	3.88742	16.92	3.89878e-05	0.000420337
bta-miR-2483-3p	-8.25002	3.63989	16.2421	5.57423e-05	0.000547561
bta-miR-2285f	-8.28815	3.98147	18.1306	2.0626e-05	0.000273691
bta-miR-7857-3p	-8.45568	4.19775	9.6508	0.0018927	0.0110675
bta-miR-2285dc	-8.46576	3.66972	16.9421	3.85382e-05	0.000420337
bta-miR-2457	-8.4758	2.75497	9.29553	0.00229714	0.0127825
novel-miR-37	-8.48986	3.75877	10.6444	0.00110406	0.00718678
novel-miR-6	-8.81813	4.50662	19.5731	9.68223e-06	0.000133615
bta-miR-2285am-5p	-8.93987	4.20533	20.8532	4.95874e-06	7.7762e-05
bta-miR-500	-9.2095	4.51526	16.1953	5.71368e-05	0.000547561
bta-miR-491	-9.23978	4.71337	22.6503	1.94329e-06	3.5286e-05
bta-miR-1277	-9.31602	4.51868	23.1854	1.47113e-06	3.17212e-05
bta-miR-6120-3p	-9.35554	4.67969	23.3702	1.33633e-06	3.07355e-05
bta-miR-132	-9.85423	5.56477	30.5789	3.20564e-08	1.38243e-06
bta-miR-1249	-10.0201	5.6387	31.8155	1.69532e-08	8.36261e-07
bta-miR-184	-12.4343	7.33398	63.625	1.50508e-15	5.19253e-13
FC fraction
novel-miR-24	4.80633	2.75312	8.78182	0.00304248	0.0160178
novel-miR-38	4.30057	6.06274	67.889	1.73e-16	3.1e-14
novel-miR-40	3.97732	7.66551	130.812	2.72e-30	9.74e-28
bta-miR-11987	3.46536	5.89141	56.5682	5.43e-14	6.48e-12
bta-miR-2431-3p	2.19161	3.83304	13.3599	0.000257061	0.00255633
bta-miR-330	2.07785	5.33062	10.0258	0.00154362	0.00921028
bta-miR-206	2.00718	5.27675	6.72015	0.00953297	0.0366968
bta-miR-345-3p	1.69778	8.67019	16.9983	3.74e-05	0.00053577
bta-miR-1224	1.58994	2.46042	6.1838	0.0128925	0.04438
bta-miR-196b	1.57811	4.97494	9.15212	0.0024843	0.0134755
bta-miR-6529a	1.54651	9.638	15.9913	6.36e-05	0.000843763
bta-miR-182	1.53773	5.43258	9.27891	0.00231808	0.0127672
bta-miR-760-3p	1.47323	7.38266	14.5132	0.000139183	0.00170272
bta-miR-183	1.42877	4.92447	8.53383	0.00348606	0.0176549
bta-miR-1842	1.40696	4.25701	8.70493	0.0031735	0.0164654
bta-miR-29d-3p	1.31677	5.95434	11.5579	0.000674627	0.00473562
bta-miR-21-3p	1.31501	6.18422	9.49401	0.00206144	0.0117879
bta-miR-218	1.29077	5.50608	8.13136	0.00435061	0.0197154
bta-miR-2448-3p	1.21025	4.30252	6.66584	0.00982784	0.0374294
bta-miR-152	1.20444	10.3955	15.4169	8.62e-05	0.00110228
bta-miR-10a	1.14384	9.04413	12.363	0.000437926	0.00364136
bta-miR-29c	1.11193	13.2233	18.5547	1.65e-05	0.000256981
bta-miR-141	1.11113	12.4278	13.7182	0.000212384	0.00223628
bta-miR-194	1.10617	13.3296	14.4663	0.000142686	0.00170272
bta-miR-1307	1.05244	9.55755	10.9663	0.000927817	0.0059314
novel-miR-19	-1.00836	6.25151	6.49581	0.0108129	0.0395576
bta-let-7c	-1.00916	10.3019	7.54771	0.00600863	0.0259167
bta-miR-197	-1.0145	8.90507	12.0025	0.000531303	0.00396264
bta-miR-484	-1.03641	8.40121	8.52584	0.00350139	0.0176549
bta-miR-106b	-1.05828	7.26917	6.31446	0.0119757	0.0420324
bta-miR-146a	-1.07175	10.3943	11.5026	0.000694978	0.00478466
bta-miR-455-5p	-1.10986	8.10789	7.74251	0.00539357	0.0238382
bta-miR-99a-5p	-1.182	8.87985	14.3993	0.00014786	0.00170755
bta-miR-142-5p	-1.20452	15.2014	9.3113	0.00227744	0.0127395
bta-miR-222	-1.26547	9.50146	22.8575	1.74e-06	4.01e-05
bta-miR-6119-5p	-1.28854	8.17549	16.8856	3.97e-05	0.000546649
bta-miR-99a-3p	-1.31114	4.3047	6.01386	0.014194	0.0470504
bta-miR-155	-1.32789	10.6288	11.0009	0.000910679	0.00592769
bta-miR-6119-3p	-1.4491	5.99759	13.7933	0.000204059	0.00221373
bta-miR-26a	-1.49858	12.383	13.0783	0.000298742	0.0027423
bta-miR-92a	-1.51133	13.2442	24.2126	8.63e-07	2.38e-05
bta-miR-181c	-1.55221	3.27592	7.20995	0.00725005	0.0298335
bta-miR-181b	-1.57757	7.75846	23.0408	1.59e-06	4.01e-05
bta-miR-92b	-1.59027	7.87584	20.6629	5.48e-06	0.000103194
bta-miR-335	-1.61985	8.77793	12.2348	0.000469074	0.00373174
bta-let-7g	-1.62882	12.9498	18.9497	1.34e-05	0.000218398
bta-miR-424-5p	-1.64666	5.86678	12.0708	0.000512188	0.00394176
novel-miR-23	-1.65976	3.05243	5.97987	0.01447	0.0475255
bta-miR-451	-1.67634	13.1946	10.3636	0.00128527	0.00793324
bta-miR-500	-1.69584	4.77095	6.74424	0.00940511	0.0365981
bta-miR-2285dc	-1.70778	4.70808	10.3097	0.00132335	0.0080298
bta-miR-342	-1.8115	14.0549	13.1413	0.000288855	0.00272132
bta-miR-30b-5p	-1.83901	8.28997	19.1501	1.21e-05	0.000205987
bta-miR-374b	-1.88648	6.67193	11.4636	0.000709725	0.00479399
bta-miR-374a	-1.92475	9.51357	20.238	6.84e-06	0.000122404
bta-miR-30c	-1.98918	9.18768	22.8054	1.79e-06	4.01e-05
bta-miR-671	-1.99184	5.20507	12.3225	0.000447541	0.00364136
bta-miR-181a	-2.00774	10.4912	33.118	8.67e-09	4.44e-07
bta-miR-151-5p	-2.15515	6.78758	13.0061	0.000310485	0.00277884
bta-miR-32	-2.16793	10.6186	24.9322	5.94e-07	1.77e-05
bta-miR-9-3p	-2.23396	2.55446	6.47038	0.0109687	0.0396646
bta-miR-2285bf	-2.26505	8.53817	38.1605	6.52e-10	4.67e-08
bta-miR-31	-2.3075	7.69002	17.8753	2.36e-05	0.000351825
bta-miR-142-3p	-2.43606	11.0098	25.0113	5.7e-07	1.77e-05
bta-miR-7859	-2.45252	3.6759	6.7687	0.00927706	0.0364966
novel-miR-6	-2.4791	5.15673	21.8147	3e-06	6.32e-05
bta-miR-139	-2.54804	6.59758	28.0119	1.21e-07	4.32e-06
bta-miR-20b	-2.67253	5.34263	8.14605	0.00431551	0.0197154
bta-miR-363	-2.91643	6.19141	33.7946	6.12e-09	3.65e-07
novel-miR-11	-2.91818	4.64759	12.0515	0.000517494	0.00394176
bta-miR-2284f	-3.17919	2.05986	7.98117	0.00472665	0.0211517
bta-miR-150	-3.37623	16.136	29.5811	5.36e-08	2.13e-06
bta-miR-503-5p	-3.41751	2.05764	7.67793	0.00559002	0.0244052
bta-miR-181d	-3.65139	2.92414	6.16148	0.0130562	0.0445154
bta-miR-362-3p	-3.81546	2.42341	8.13489	0.00434215	0.0197154
bta-miR-545-3p	-3.92127	2.80193	8.95669	0.00276455	0.0147718
bta-miR-362-5p	-5.12219	2.79939	21.6861	3.21e-06	6.39e-05
bta-miR-28	-6.10789	5.33156	14.1176	0.000171729	0.00192122
bta-miR-885	-7.146	4.44962	45.7086	1.37e-11	1.23e-09
bta-miR-340	-8.55155	2.04664	29.6056	5.3e-08	2.13e-06
DE-miRNAs: Differentially existed miRNAs, whose abundance varied between 25 and 30 months of age based on |log2 fold change| >1.
logFC: Log2 fold change between 25 and 30 months of age.
logCPM: Average EX and FC miRNA abundance levels as calculated based on the log counts per million.
LR: likelihood ratio (test for variance) statistics.
PValue: Test of signicance level.
FDR: Adjusted pValue based on Benjamini & Hochberg for the multiple testing.
