# Supplementary material for: Comprehensive analysis of plasma exosomal and non-exosomal microRNA profiles identifies potential early indicators of carcass traits in Japanese Black cattle
Source: BMC Genomics. 2026 Apr 6;27:494. doi: 10.1186/s12864-026-12820-w (PMC13188637; doi:10.1186/s12864-026-12820-w)
Supplement: Supplementary file 11 — Supplementary Material 11: Table S10. Basic statistics of qPCR quantification results. [file 12864_2026_12820_MOESM11_ESM.xlsx]

## Sheet: Table S10
Table S10. Basic statistics of qPCR quantification results.
EX miRNAs	Maximum	Minimum	Mean	Standard deviation
bta-miR-30b-5p	14.87	0.43	2.42429	2.71644
bta-miR-335	5383.75	1	1416.6	1315.09
bta-miR-451	1.67	0.42	1.04964	0.360026
bta-miR-99a-5p	3.18	0.4	1.55143	0.732998
bta-let-7g	3.99	0.143012	0.629803	0.750109
bta-miR-150	6.62	0.118924	1.50312	1.52028
bta-miR-186	10.01	0.564399	1.46567	1.81883
bta-miR-19b	2.92	0.283141	0.739596	0.546934
bta-miR-20a	3.54	0.721965	1.54691	0.780858
bta-miR-29b	5.57	0.174706	1.32535	1.27904
bta-miR-423-3p	3.56	0.351842	1.44811	0.823358
FC miRNAs	Maximum	Minimum	Mean	Standard deviation
bta-miR-155	15.17	0.33	3.67393	3.096
bta-miR-222	4.98	0.46	1.63214	0.926568
bta-miR-2285bf	12.33	1	5.56179	2.80719
bta-miR-335	1.28	0.14	0.433571	0.266016
bta-miR-451	2.26	0.47	1.27071	0.512755
bta-miR-99a-5p	3.52	0.53	1.40393	0.816494
bta-let-7g	5.62167	0.0290162	1.29464	1.49889
bta-miR-150	3.91497	0.0999257	0.684254	0.909388
bta-miR-152	2.1795	0.303338	1.02718	0.490389
bta-miR-26a	41.298	0.348686	6.87909	8.82007
bta-miR-141	13.0321	0.49073	3.09183	2.69579
bta-miR-194	4.16986	0.223137	1.16174	0.775786
bta-miR-29c	6.7365	0.796088	3.23803	1.49452
bta-miR-455-5p	3.16455	0.195332	0.891299	0.590701
bta-miR-484	5.13726	0.656561	2.695	1.01912
