# Supplementary material for: Comprehensive analysis of plasma exosomal and non-exosomal microRNA profiles identifies potential early indicators of carcass traits in Japanese Black cattle
Source: BMC Genomics. 2026 Apr 6;27:494. doi: 10.1186/s12864-026-12820-w (PMC13188637; doi:10.1186/s12864-026-12820-w)
Supplement: Supplementary file 12 — Supplementary Material 12: Table S11. Target genes for bta-miR-150, -30b-5p, -423-3p, and -222. [file 12864_2026_12820_MOESM12_ESM.xlsx]

## Sheet: Table S11
Table S11A. Target genes for bta-miR-150.				Table S11B. Target genes for bta-miR-30b-5p.				Table S11C. Target genes for bta-miR-423-3p.				Table S11D. Target genes for bta-miR-222.
Ensembl ID	Gene name	Gene type		Ensembl ID	Gene name	Gene type		Ensembl ID	Gene name	Gene type		Ensembl ID	Gene name	Gene type
ENSBTAG00000009251	SZRD1	protein_coding		ENSBTAG00000017086	GRB10	protein_coding		ENSBTAG00000002138	PADI1	protein_coding		ENSBTAG00000014221	CPLANE2	protein_coding
ENSBTAG00000002896	KPNA6	protein_coding		ENSBTAG00000010717	SSBP3	protein_coding		ENSBTAG00000000815	EPHA2	protein_coding		ENSBTAG00000012867	TXLNA	protein_coding
ENSBTAG00000002107	FZD1	protein_coding		ENSBTAG00000021980	RASSF8	protein_coding		ENSBTAG00000005833	ETNK1	protein_coding		ENSBTAG00000034936	ANKIB1	protein_coding
ENSBTAG00000010818	AEBP2	protein_coding		ENSBTAG00000009778	KRAS	protein_coding		ENSBTAG00000013961	MYSM1	protein_coding		ENSBTAG00000000593	ST8SIA1	protein_coding
ENSBTAG00000013802	DAB1	protein_coding		ENSBTAG00000013057	CBLB	protein_coding		ENSBTAG00000030493	RERGL	protein_coding		ENSBTAG00000003282	SLCO1A2	protein_coding
ENSBTAG00000050962	YIPF1	protein_coding		ENSBTAG00000004976	CDCA7L	protein_coding		ENSBTAG00000012514	PODN	protein_coding		ENSBTAG00000013825	BCAT1	protein_coding
ENSBTAG00000006625	NDC1	protein_coding		ENSBTAG00000006159	KCNJ3	protein_coding		ENSBTAG00000004471	ST3GAL6	protein_coding		ENSBTAG00000013662	COL8A1	protein_coding
ENSBTAG00000003746	SCP2	protein_coding		ENSBTAG00000018133	SEMA3A	protein_coding		ENSBTAG00000006161	MET	protein_coding		ENSBTAG00000007316	NDST3	protein_coding
ENSBTAG00000004471	ST3GAL6	protein_coding		ENSBTAG00000009552	ATP2B1	protein_coding		ENSBTAG00000059156	PEG10	protein_coding		ENSBTAG00000004945	BBS7	protein_coding
ENSBTAG00000004459	TMEM45A	protein_coding		ENSBTAG00000017458	CALCR	protein_coding		ENSBTAG00000019683	LYPD6B	protein_coding		ENSBTAG00000002297	CACNB4	protein_coding
ENSBTAG00000002720	PRPF38A	protein_coding		ENSBTAG00000059156	PEG10	protein_coding		ENSBTAG00000010756	ST7	protein_coding		ENSBTAG00000012615	ZEB2	protein_coding
ENSBTAG00000009552	ATP2B1	protein_coding		ENSBTAG00000016931	E2F7	protein_coding		ENSBTAG00000021756	ZDHHC17	protein_coding		ENSBTAG00000027134	DYNC1I1	protein_coding
ENSBTAG00000021869	THAP5	protein_coding		ENSBTAG00000043949	PAWR	protein_coding		ENSBTAG00000070632	LSMEM1	protein_coding		ENSBTAG00000021756	ZDHHC17	protein_coding
ENSBTAG00000006589	CFTR	protein_coding		ENSBTAG00000014609	PPP1R12A	protein_coding		ENSBTAG00000035083	ATXN7L3B	protein_coding		ENSBTAG00000034693	SYT1	protein_coding
ENSBTAG00000021020	RIF1	protein_coding		ENSBTAG00000018581	EPC2	protein_coding		ENSBTAG00000021726	CWC22	protein_coding		ENSBTAG00000000799	ICA1	protein_coding
ENSBTAG00000021967	TMEM168	protein_coding		ENSBTAG00000014389	SP4	protein_coding		ENSBTAG00000049108	TRAT1	protein_coding		ENSBTAG00000003709	ITGB8	protein_coding
ENSBTAG00000019750	TMEM106B	protein_coding		ENSBTAG00000060258	HDAC9	protein_coding		ENSBTAG00000021000	USF3	protein_coding		ENSBTAG00000017524	CBLN4	protein_coding
ENSBTAG00000016217	RBM43	protein_coding		ENSBTAG00000001755	NEUROD1	protein_coding		ENSBTAG00000010910	COPS9	protein_coding		ENSBTAG00000009897	AGPS	protein_coding
ENSBTAG00000034693	SYT1	protein_coding		ENSBTAG00000009256	ITGA4	protein_coding		ENSBTAG00000005854	COPS8	protein_coding		ENSBTAG00000021726	CWC22	protein_coding
ENSBTAG00000035083	ATXN7L3B	protein_coding		ENSBTAG00000021580	HNRNPA3	protein_coding		ENSBTAG00000012311	CACNG5	protein_coding		ENSBTAG00000001096	PRKRA	protein_coding
ENSBTAG00000012100	PDE1A	protein_coding		ENSBTAG00000009085	SLC35A5	protein_coding		ENSBTAG00000009281	SPRYD4	protein_coding		ENSBTAG00000021000	USF3	protein_coding
ENSBTAG00000011921	TIGIT	protein_coding		ENSBTAG00000001209	PHLDB2	protein_coding		ENSBTAG00000011762	ANKRD52	protein_coding		ENSBTAG00000011538	KIF1A	protein_coding
ENSBTAG00000020460	DPPA2	protein_coding		ENSBTAG00000006893	BBX	protein_coding		ENSBTAG00000018373	DPYSL2	protein_coding		ENSBTAG00000054800	HES6	protein_coding
ENSBTAG00000016554	C1H3orf52	protein_coding		ENSBTAG00000010420	PCDH17	protein_coding		ENSBTAG00000008376	MYORG	protein_coding		ENSBTAG00000001879	PER2	protein_coding
ENSBTAG00000006158	DZIP3	protein_coding		ENSBTAG00000011862	PCDH20	protein_coding		ENSBTAG00000008539	ENHO	protein_coding		ENSBTAG00000053361	KLHL30	protein_coding
ENSBTAG00000006893	BBX	protein_coding		ENSBTAG00000001879	PER2	protein_coding		ENSBTAG00000026754	RNF41	protein_coding		ENSBTAG00000001274	PPM1L	protein_coding
ENSBTAG00000003585	CD47	protein_coding		ENSBTAG00000012120	TIPARP	protein_coding		ENSBTAG00000014697	SMARCC2	protein_coding		ENSBTAG00000014960	SCHIP1	protein_coding
ENSBTAG00000015996	GPC1	protein_coding		ENSBTAG00000008621	PRKAR1A	protein_coding		ENSBTAG00000021751	RASEF	protein_coding		ENSBTAG00000030162	AXIN2	protein_coding
ENSBTAG00000030193	GPR35	protein_coding		ENSBTAG00000004746	HELZ	protein_coding		ENSBTAG00000021678	SLC31A1	protein_coding		ENSBTAG00000010129	SLITRK5	protein_coding
ENSBTAG00000053361	KLHL30	protein_coding		ENSBTAG00000046174	GNA13	protein_coding		ENSBTAG00000024255	UOX	protein_coding		ENSBTAG00000017967	PTGES3	protein_coding
ENSBTAG00000008621	PRKAR1A	protein_coding		ENSBTAG00000039530	NEFM	protein_coding		ENSBTAG00000020664	DNAJC14	protein_coding		ENSBTAG00000011762	ANKRD52	protein_coding
ENSBTAG00000001774	SPRY2	protein_coding		ENSBTAG00000019977	PCDH10	protein_coding		ENSBTAG00000039091	CSRNP3	protein_coding		ENSBTAG00000052945	PURB	protein_coding
ENSBTAG00000061283	CTDSP2	protein_coding		ENSBTAG00000012684	CCL19	protein_coding		ENSBTAG00000016332	ING3	protein_coding		ENSBTAG00000018317	PPP2R2A	protein_coding
ENSBTAG00000010127	MIP	protein_coding		ENSBTAG00000020958	LRRC8D	protein_coding		ENSBTAG00000005884	WDR31	protein_coding		ENSBTAG00000002252	CHRNA2	protein_coding
ENSBTAG00000004376	PAN2	protein_coding		ENSBTAG00000000900	LRRC8C	protein_coding		ENSBTAG00000011892	SRGAP1	protein_coding		ENSBTAG00000005760	TBC1D4	protein_coding
ENSBTAG00000011762	ANKRD52	protein_coding		ENSBTAG00000017063	EPB41L4B	protein_coding		ENSBTAG00000015334	ZHX1	protein_coding		ENSBTAG00000007136	ADAM22	protein_coding
ENSBTAG00000039171	ADAM7	protein_coding		ENSBTAG00000003322	TTLL7	protein_coding		ENSBTAG00000015056	RBP2	protein_coding		ENSBTAG00000014697	SMARCC2	protein_coding
ENSBTAG00000039530	NEFM	protein_coding		ENSBTAG00000011909	ACVR1	protein_coding		ENSBTAG00000013768	NPSR1	protein_coding		ENSBTAG00000024269	TGFBR3	protein_coding
ENSBTAG00000009655	TNS3	protein_coding		ENSBTAG00000008704	FIGN	protein_coding		ENSBTAG00000014829	MYRFL	protein_coding		ENSBTAG00000007650	SLC38A11	protein_coding
ENSBTAG00000019889	DIS3	protein_coding		ENSBTAG00000009087	GNG10	protein_coding		ENSBTAG00000019065	EEPD1	protein_coding		ENSBTAG00000018002	DTX3	protein_coding
ENSBTAG00000054773	UBE2R2	protein_coding		ENSBTAG00000014471	PALM2	protein_coding		ENSBTAG00000014381	CRHR2	protein_coding		ENSBTAG00000021051	ZNHIT6	protein_coding
ENSBTAG00000056438	INHBA	protein_coding		ENSBTAG00000010428	USP15	protein_coding		ENSBTAG00000001182	SEPTIN7	protein_coding		ENSBTAG00000020654	BAZ2B	protein_coding
ENSBTAG00000026754	RNF41	protein_coding		ENSBTAG00000044070	SNX30	protein_coding		ENSBTAG00000015310	SLC25A36	protein_coding		ENSBTAG00000017595	HS2ST1	protein_coding
ENSBTAG00000015804	SIGMAR1	protein_coding		ENSBTAG00000007323	CPSF6	protein_coding		ENSBTAG00000021897	B4GALT3	protein_coding		ENSBTAG00000016750	PTBP3	protein_coding
ENSBTAG00000005116	FKBP15	protein_coding		ENSBTAG00000070679	PALM2	protein_coding		ENSBTAG00000032806	ZNF146	protein_coding		ENSBTAG00000038180	SCN2A	protein_coding
ENSBTAG00000009080	ITGB6	protein_coding		ENSBTAG00000005785	DPY19L1	protein_coding		ENSBTAG00000014738	HOXA11	protein_coding		ENSBTAG00000010247	FKTN	protein_coding
ENSBTAG00000009770	GPD2	protein_coding		ENSBTAG00000020914	CPNE8	protein_coding		ENSBTAG00000004428	H2AZ1	protein_coding		ENSBTAG00000018841	PTPN3	protein_coding
ENSBTAG00000000305	LMO4	protein_coding		ENSBTAG00000020407	MTSS1	protein_coding		ENSBTAG00000013652	GTF2A1	protein_coding		ENSBTAG00000044017	MSRB3	protein_coding
ENSBTAG00000010616	MBD6	protein_coding		ENSBTAG00000005025	FAM91A1	protein_coding		ENSBTAG00000025308	STON2	protein_coding		ENSBTAG00000019892	HAS2	protein_coding
ENSBTAG00000017063	EPB41L4B	protein_coding		ENSBTAG00000002185	RNF7	protein_coding		ENSBTAG00000003114	AVL9	protein_coding		ENSBTAG00000000750	MSL2	protein_coding
ENSBTAG00000007163	SLC44A1	protein_coding		ENSBTAG00000019155	FRS2	protein_coding		ENSBTAG00000018909	CREB5	protein_coding		ENSBTAG00000006222	TFDP2	protein_coding
ENSBTAG00000019337	ACVR1C	protein_coding		ENSBTAG00000034139	ADH4	protein_coding		ENSBTAG00000024340	TRIL	protein_coding		ENSBTAG00000019020	TAX1BP1	protein_coding
ENSBTAG00000016332	ING3	protein_coding		ENSBTAG00000048761	UBE2D3	protein_coding		ENSBTAG00000014838	VPS26B	protein_coding		ENSBTAG00000010610	DDIT4L	protein_coding
ENSBTAG00000018841	PTPN3	protein_coding		ENSBTAG00000016005	PPP3CA	protein_coding		ENSBTAG00000004046	DTX4	protein_coding		ENSBTAG00000002256	YEATS4	protein_coding
ENSBTAG00000001926	RAD23B	protein_coding		ENSBTAG00000019497	ILDR2	protein_coding		ENSBTAG00000020332	OSBP	protein_coding		ENSBTAG00000001455	HOXA7	protein_coding
ENSBTAG00000004813	SUSD1	protein_coding		ENSBTAG00000018855	SCAF4	protein_coding		ENSBTAG00000007927	SLAMF1	protein_coding		ENSBTAG00000032598	RP9	protein_coding
ENSBTAG00000044118	HMGA2	protein_coding		ENSBTAG00000000648	ADAMTS5	protein_coding		ENSBTAG00000004735	CCNE1	protein_coding		ENSBTAG00000016707	FKBP9	protein_coding
ENSBTAG00000019892	HAS2	protein_coding		ENSBTAG00000008482	SON	protein_coding		ENSBTAG00000006560	VANGL2	protein_coding		ENSBTAG00000009219	CADM2	protein_coding
ENSBTAG00000047599	GHRHR	protein_coding		ENSBTAG00000013254	XPO1	protein_coding		ENSBTAG00000019404	IL10RB	protein_coding		ENSBTAG00000026156	VGLL3	protein_coding
ENSBTAG00000009218	ANLN	protein_coding		ENSBTAG00000024199	KMT2C	protein_coding		ENSBTAG00000002419	PIGM	protein_coding		ENSBTAG00000048631	TIAM1	protein_coding
ENSBTAG00000003749	KCNMB4	protein_coding		ENSBTAG00000015212	IFNAR2	protein_coding		ENSBTAG00000004540	NUB1	protein_coding		ENSBTAG00000004368	NFATC3	protein_coding
ENSBTAG00000033835	MPZ	protein_coding		ENSBTAG00000013412	NFAT5	protein_coding		ENSBTAG00000007262	ZNF536	protein_coding		ENSBTAG00000020762	HUNK	protein_coding
ENSBTAG00000040082	HOXA10	protein_coding		ENSBTAG00000002414	KCNJ10	protein_coding		ENSBTAG00000020445	ZNF398	protein_coding		ENSBTAG00000044097	KLF7	protein_coding
ENSBTAG00000009522	EIF4E	protein_coding		ENSBTAG00000008025	UBE3C	protein_coding		ENSBTAG00000049665	B3GNT9	protein_coding		ENSBTAG00000004046	DTX4	protein_coding
ENSBTAG00000010422	MDM2	protein_coding		ENSBTAG00000011798	STK38L	protein_coding		ENSBTAG00000002327	TMEM208	protein_coding		ENSBTAG00000024534	POU2F1	protein_coding
ENSBTAG00000004426	DNAJB14	protein_coding		ENSBTAG00000032763	RANBP10	protein_coding		ENSBTAG00000011880	CHAF1B	protein_coding		ENSBTAG00000005453	FGD4	protein_coding
ENSBTAG00000025308	STON2	protein_coding		ENSBTAG00000037804	IKZF2	protein_coding		ENSBTAG00000004215	RARRES2	protein_coding		ENSBTAG00000006560	VANGL2	protein_coding
ENSBTAG00000046684	FOXN3	protein_coding		ENSBTAG00000033679	HLCS	protein_coding		ENSBTAG00000002214	TAT	protein_coding		ENSBTAG00000011315	GJA10	protein_coding
ENSBTAG00000073909	CHMP2B	protein_coding		ENSBTAG00000006479	CAPN7	protein_coding		ENSBTAG00000024162	SLC19A1	protein_coding		ENSBTAG00000005796	DCAF8	protein_coding
ENSBTAG00000010456	TADA1	protein_coding		ENSBTAG00000021602	CTTNBP2NL	protein_coding		ENSBTAG00000008074	C1QTNF6	protein_coding		ENSBTAG00000005419	AOC1	protein_coding
ENSBTAG00000024657	ZFP91	protein_coding		ENSBTAG00000004742	RUNX1	protein_coding		ENSBTAG00000054188	CMTM3	protein_coding		ENSBTAG00000020957	FZD5	protein_coding
ENSBTAG00000014838	VPS26B	protein_coding		ENSBTAG00000031106	ZNF746	protein_coding		ENSBTAG00000009914	NDUFS6	protein_coding		ENSBTAG00000032763	RANBP10	protein_coding
ENSBTAG00000020969	DCAF6	protein_coding		ENSBTAG00000011001	ERG	protein_coding		ENSBTAG00000000283	CSF1	protein_coding		ENSBTAG00000000606	SYT10	protein_coding
ENSBTAG00000006760	OTX1	protein_coding		ENSBTAG00000005310	GPR180	protein_coding		ENSBTAG00000045785	TOM1	protein_coding		ENSBTAG00000019373	CAPRIN2	protein_coding
ENSBTAG00000021997	ITSN1	protein_coding		ENSBTAG00000031575	VAV3	protein_coding		ENSBTAG00000017486	ADARB1	protein_coding		ENSBTAG00000033679	HLCS	protein_coding
ENSBTAG00000006560	VANGL2	protein_coding		ENSBTAG00000015907	IRX4	protein_coding		ENSBTAG00000007259	ELFN2	protein_coding		ENSBTAG00000014402	GIMAP8	protein_coding
ENSBTAG00000001659	VPS4A	protein_coding		ENSBTAG00000020964	STRIP1	protein_coding		ENSBTAG00000032331	SLC48A1	protein_coding		ENSBTAG00000021602	CTTNBP2NL	protein_coding
ENSBTAG00000005796	DCAF8	protein_coding		ENSBTAG00000013929	RRAD	protein_coding		ENSBTAG00000004193	VEZF1	protein_coding		ENSBTAG00000050904	RAP1A	protein_coding
ENSBTAG00000005793	PEA15	protein_coding		ENSBTAG00000020938	TWF1	protein_coding		ENSBTAG00000047706	ING2	protein_coding		ENSBTAG00000001771	DYRK1A	protein_coding
ENSBTAG00000010243	RBM33	protein_coding		ENSBTAG00000004449	DGKE	protein_coding		ENSBTAG00000003081	RWDD4	protein_coding		ENSBTAG00000016103	CBFB	protein_coding
ENSBTAG00000014106	IPO8	protein_coding		ENSBTAG00000075641	YAF2	protein_coding		ENSBTAG00000008637	TRIML2	protein_coding		ENSBTAG00000004742	RUNX1	protein_coding
ENSBTAG00000038325	CES4A	protein_coding		ENSBTAG00000014874	FYTTD1	protein_coding		ENSBTAG00000012577	UVSSA	protein_coding		ENSBTAG00000011876	MORC3	protein_coding
ENSBTAG00000037649	VIPR2	protein_coding		ENSBTAG00000002422	BCL9	protein_coding		ENSBTAG00000021810	DDX23	protein_coding		ENSBTAG00000046771	FNDC7	protein_coding
ENSBTAG00000014294	ST7L	protein_coding		ENSBTAG00000009191	TUSC3	protein_coding		ENSBTAG00000002390	CCDC184	protein_coding		ENSBTAG00000054647	RPE	protein_coding
ENSBTAG00000014291	WNT2B	protein_coding		ENSBTAG00000002640	KALRN	protein_coding		ENSBTAG00000075009	DPH5	protein_coding		ENSBTAG00000011495	DIP2A	protein_coding
ENSBTAG00000001771	DYRK1A	protein_coding		ENSBTAG00000011105	SLC38A2	protein_coding		ENSBTAG00000051448	TMEM9	protein_coding		ENSBTAG00000008240	GALNT15	protein_coding
ENSBTAG00000031106	ZNF746	protein_coding		ENSBTAG00000015913	MFHAS1	protein_coding		ENSBTAG00000014984	RPRD2	protein_coding		ENSBTAG00000017116	RASD2	protein_coding
ENSBTAG00000007544	MARVELD3	protein_coding		ENSBTAG00000008562	POGLUT1	protein_coding		ENSBTAG00000001406	MAB21L3	protein_coding		ENSBTAG00000032148	TMEM117	protein_coding
ENSBTAG00000032152	TMPRSS6	protein_coding		ENSBTAG00000019026	EXTL2	protein_coding		ENSBTAG00000015685	KIF12	protein_coding		ENSBTAG00000013018	AMPD2	protein_coding
ENSBTAG00000007421	CDH5	protein_coding		ENSBTAG00000011363	EVI5	protein_coding		ENSBTAG00000044083	LIMK1	protein_coding		ENSBTAG00000004193	VEZF1	protein_coding
ENSBTAG00000009762	BEAN1	protein_coding		ENSBTAG00000015024	GXYLT1	protein_coding		ENSBTAG00000039275	ERAP2	protein_coding		ENSBTAG00000014083	AMIGO1	protein_coding
ENSBTAG00000054188	CMTM3	protein_coding		ENSBTAG00000001173	PLXNA2	protein_coding		ENSBTAG00000053390	RAC1	protein_coding		ENSBTAG00000034626	FBXO16	protein_coding
ENSBTAG00000004629	SLC9A3	protein_coding		ENSBTAG00000002451	TTC39A	protein_coding		ENSBTAG00000007214	ELL2	protein_coding		ENSBTAG00000018706	PCTP	protein_coding
ENSBTAG00000005333	MB	protein_coding		ENSBTAG00000002291	ZBTB41	protein_coding		ENSBTAG00000021521	BFAR	protein_coding		ENSBTAG00000013317	RNF168	protein_coding
ENSBTAG00000020125	RBFOX2	protein_coding		ENSBTAG00000008022	PTGFRN	protein_coding		ENSBTAG00000014417	CASTOR2	protein_coding		ENSBTAG00000016848	GTF2E1	protein_coding
ENSBTAG00000012275	ENDOU	protein_coding		ENSBTAG00000062144	RNF220	protein_coding		ENSBTAG00000046142	PRKAR1B	protein_coding		ENSBTAG00000001009	HCLS1	protein_coding
ENSBTAG00000004449	DGKE	protein_coding		ENSBTAG00000055050	TPO	protein_coding		ENSBTAG00000006125	PLK3	protein_coding		ENSBTAG00000031553	SLC49A3	protein_coding
ENSBTAG00000038979	TMEM167B	protein_coding		ENSBTAG00000011322	HIPK1	protein_coding		ENSBTAG00000020183	TSGA13	protein_coding		ENSBTAG00000021396	HEG1	protein_coding
ENSBTAG00000014766	SRSF1	protein_coding		ENSBTAG00000003586	MAN1A2	protein_coding		ENSBTAG00000071710	GNA12	protein_coding		ENSBTAG00000011383	SNX4	protein_coding
ENSBTAG00000008886	STOX2	protein_coding		ENSBTAG00000032260	DCUN1D3	protein_coding		ENSBTAG00000015280	KIF2C	protein_coding		ENSBTAG00000005990	S1PR1	protein_coding
ENSBTAG00000016979	PCYT1A	protein_coding		ENSBTAG00000008690	SLC6A9	protein_coding		ENSBTAG00000026371	SNX29	protein_coding		ENSBTAG00000010606	PPP1R3B	protein_coding
ENSBTAG00000021940	CCDC149	protein_coding		ENSBTAG00000013708	SNX8	protein_coding		ENSBTAG00000062144	RNF220	protein_coding		ENSBTAG00000054057	NRG1	protein_coding
ENSBTAG00000048057	GSK3B	protein_coding		ENSBTAG00000003708	SEC23A	protein_coding		ENSBTAG00000026275	CCL24	protein_coding		ENSBTAG00000001173	PLXNA2	protein_coding
ENSBTAG00000007164	FGFR3	protein_coding		ENSBTAG00000026995	PNN	protein_coding		ENSBTAG00000078579	SLC23A2	protein_coding		ENSBTAG00000071575	LEPROTL1	protein_coding
ENSBTAG00000002422	BCL9	protein_coding		ENSBTAG00000009837	ANKS4B	protein_coding		ENSBTAG00000040361	LFNG	protein_coding		ENSBTAG00000044172	LMLN	protein_coding
ENSBTAG00000017480	PDE6B	protein_coding		ENSBTAG00000015053	CFL2	protein_coding		ENSBTAG00000016705	BCAS2	protein_coding		ENSBTAG00000032187	ZNF697	protein_coding
ENSBTAG00000013118	CD86	protein_coding		ENSBTAG00000009995	CPEB4	protein_coding		ENSBTAG00000021430	UPK3B	protein_coding		ENSBTAG00000012608	GDAP1	protein_coding
ENSBTAG00000018773	RND1	protein_coding		ENSBTAG00000018452	ANKRA2	protein_coding		ENSBTAG00000013910	POLR3GL	protein_coding		ENSBTAG00000004499	RGS3	protein_coding
ENSBTAG00000000289	ASB8	protein_coding		ENSBTAG00000017999	TNRC6A	protein_coding		ENSBTAG00000010659	CUX1	protein_coding		ENSBTAG00000025659	ZNF618	protein_coding
ENSBTAG00000014197	SLC38A4	protein_coding		ENSBTAG00000011744	USP31	protein_coding		ENSBTAG00000004135	LMTK2	protein_coding		ENSBTAG00000000123	HAO2	protein_coding
ENSBTAG00000021396	HEG1	protein_coding		ENSBTAG00000014448	VKORC1L1	protein_coding		ENSBTAG00000021773	ERCC4	protein_coding		ENSBTAG00000007767	TBX15	protein_coding
ENSBTAG00000000448	BDH1	protein_coding		ENSBTAG00000005145	PEAK1	protein_coding		ENSBTAG00000008690	SLC6A9	protein_coding		ENSBTAG00000057706	TMEM18	protein_coding
ENSBTAG00000008809	PTBP2	protein_coding		ENSBTAG00000015450	CPEB3	protein_coding		ENSBTAG00000001139	ACHE	protein_coding		ENSBTAG00000014691	ARFGEF1	protein_coding
ENSBTAG00000005990	S1PR1	protein_coding		ENSBTAG00000002170	NOVA1	protein_coding		ENSBTAG00000040060	ARTN	protein_coding		ENSBTAG00000004150	NRG1	protein_coding
ENSBTAG00000010606	PPP1R3B	protein_coding		ENSBTAG00000019759	IDE	protein_coding		ENSBTAG00000015738	GIGYF1	protein_coding		ENSBTAG00000019310	FOXK1	protein_coding
ENSBTAG00000008562	POGLUT1	protein_coding		ENSBTAG00000015772	STOML1	protein_coding		ENSBTAG00000020528	PCOLCE	protein_coding		ENSBTAG00000018203	CD101	protein_coding
ENSBTAG00000047972	INAVA	protein_coding		ENSBTAG00000016984	PTPN9	protein_coding		ENSBTAG00000056913	TAL1	protein_coding		ENSBTAG00000009772	LIX1	protein_coding
ENSBTAG00000044172	LMLN	protein_coding		ENSBTAG00000004104	RUNX2	protein_coding		ENSBTAG00000007012	ZNF3	protein_coding		ENSBTAG00000017256	CD2	protein_coding
ENSBTAG00000005788	VANGL1	protein_coding		ENSBTAG00000036304	CNGB3	protein_coding		ENSBTAG00000005679	TMEM130	protein_coding		ENSBTAG00000000781	HIP1	protein_coding
ENSBTAG00000004010	PAPPA	protein_coding		ENSBTAG00000011197	IPMK	protein_coding		ENSBTAG00000012079	MYLK4	protein_coding		ENSBTAG00000026275	CCL24	protein_coding
ENSBTAG00000000123	HAO2	protein_coding		ENSBTAG00000019639	SNX16	protein_coding		ENSBTAG00000010449	MOCS1	protein_coding		ENSBTAG00000057103	ITPRIPL2	protein_coding
ENSBTAG00000016481	CALU	protein_coding		ENSBTAG00000004238	TACC1	protein_coding		ENSBTAG00000013111	RRM1	protein_coding		ENSBTAG00000016505	TMC7	protein_coding
ENSBTAG00000014691	ARFGEF1	protein_coding		ENSBTAG00000007308	EDC3	protein_coding		ENSBTAG00000001429	NEURL1B	protein_coding		ENSBTAG00000078579	SLC23A2	protein_coding
ENSBTAG00000000874	CAST	protein_coding		ENSBTAG00000003679	PAAF1	protein_coding		ENSBTAG00000014814	BICRAL	protein_coding		ENSBTAG00000004077	YWHAG	protein_coding
ENSBTAG00000003642	PRDX1	protein_coding		ENSBTAG00000010191	PAK1	protein_coding		ENSBTAG00000015450	CPEB3	protein_coding		ENSBTAG00000063010	RGS3	protein_coding
ENSBTAG00000013557	ERAP1	protein_coding		ENSBTAG00000007230	FANCF	protein_coding		ENSBTAG00000021293	SNUPN	protein_coding		ENSBTAG00000046797	NRAS	protein_coding
ENSBTAG00000014503	IQCE	protein_coding		ENSBTAG00000002980	GPT2	protein_coding		ENSBTAG00000004805	ITFG1	protein_coding		ENSBTAG00000004849	IGSF3	protein_coding
ENSBTAG00000010692	SND1	protein_coding		ENSBTAG00000007634	HOOK3	protein_coding		ENSBTAG00000006024	ISLR	protein_coding		ENSBTAG00000003432	ZAN	protein_coding
ENSBTAG00000011500	CASQ2	protein_coding		ENSBTAG00000005031	DOC2A	protein_coding		ENSBTAG00000000527	ZFAND3	protein_coding		ENSBTAG00000001282	RALGAPA1	protein_coding
ENSBTAG00000012194	DENND2C	protein_coding		ENSBTAG00000014267	ZCCHC14	protein_coding		ENSBTAG00000019167	INPPL1	protein_coding		ENSBTAG00000008373	ITGA10	protein_coding
ENSBTAG00000006253	FLNC	protein_coding		ENSBTAG00000033137	PSD3	protein_coding		ENSBTAG00000000727	RNF169	protein_coding		ENSBTAG00000054324	TRABD2B	protein_coding
ENSBTAG00000017001	RBM28	protein_coding		ENSBTAG00000031852	TBC1D10B	protein_coding		ENSBTAG00000001021	CYP1A1	protein_coding		ENSBTAG00000000094	ATPAF1	protein_coding
ENSBTAG00000000678	CSDE1	protein_coding		ENSBTAG00000012170	UBL3	protein_coding		ENSBTAG00000015596	SLCO2B1	protein_coding		ENSBTAG00000019933	MKNK1	protein_coding
ENSBTAG00000019980	DGKI	protein_coding		ENSBTAG00000007709	SHOC2	protein_coding		ENSBTAG00000017831	ERLIN2	protein_coding		ENSBTAG00000015887	FOXJ3	protein_coding
ENSBTAG00000021170	OSBPL9	protein_coding		ENSBTAG00000008285	OXR1	protein_coding		ENSBTAG00000015457	FGFR1	protein_coding		ENSBTAG00000007012	ZNF3	protein_coding
ENSBTAG00000016899	ELOVL1	protein_coding		ENSBTAG00000005012	HSPH1	protein_coding		ENSBTAG00000009830	PLEKHB1	protein_coding		ENSBTAG00000016757	ZKSCAN1	protein_coding
ENSBTAG00000006130	CLEC14A	protein_coding		ENSBTAG00000003721	CHST1	protein_coding		ENSBTAG00000014050	CHRNB3	protein_coding		ENSBTAG00000050135	TRIM4	protein_coding
ENSBTAG00000017502	RIMKLA	protein_coding		ENSBTAG00000017611	CCSER2	protein_coding		ENSBTAG00000003961	SNX20	protein_coding		ENSBTAG00000031267	SERPINB9	protein_coding
ENSBTAG00000021845	STRN3	protein_coding		ENSBTAG00000004739	SLC18A2	protein_coding		ENSBTAG00000054874	SLITRK2	protein_coding		ENSBTAG00000010100	MED20	protein_coding
ENSBTAG00000068336	DTD2	protein_coding		ENSBTAG00000017983	PRELID3A	protein_coding		ENSBTAG00000019184	TRAPPC2L	protein_coding		ENSBTAG00000016002	FAM169A	protein_coding
ENSBTAG00000007118	SMURF1	protein_coding		ENSBTAG00000010949	PROSER1	protein_coding		ENSBTAG00000011597	PDS5B	protein_coding		ENSBTAG00000017999	TNRC6A	protein_coding
ENSBTAG00000018024	NR1D2	protein_coding		ENSBTAG00000050055	VTI1A	protein_coding		ENSBTAG00000017228	TP53I11	protein_coding		ENSBTAG00000011895	PANK3	protein_coding
ENSBTAG00000033080	RPL15	protein_coding		ENSBTAG00000009587	NRG3	protein_coding		ENSBTAG00000016315	COTL1	protein_coding		ENSBTAG00000014612	DOCK2	protein_coding
ENSBTAG00000055252	UBE2E1	protein_coding		ENSBTAG00000004895	AFAP1L2	protein_coding		ENSBTAG00000033331	CHMP1A	protein_coding		ENSBTAG00000002504	IREB2	protein_coding
ENSBTAG00000024911	LIPN	protein_coding		ENSBTAG00000014322	FAM234B	protein_coding		ENSBTAG00000046362	BBIP1	protein_coding		ENSBTAG00000014253	TBC1D22B	protein_coding
ENSBTAG00000015376	FBXW11	protein_coding		ENSBTAG00000002082	MARCKS	protein_coding		ENSBTAG00000026242	BAALC	protein_coding		ENSBTAG00000009019	SH3PXD2B	protein_coding
ENSBTAG00000001429	NEURL1B	protein_coding		ENSBTAG00000032591	CTHRC1	protein_coding		ENSBTAG00000009518	ALKBH3	protein_coding		ENSBTAG00000011651	HECTD2	protein_coding
ENSBTAG00000002415	TSPAN3	protein_coding		ENSBTAG00000018898	ARID4A	protein_coding		ENSBTAG00000023745	BANP	protein_coding		ENSBTAG00000020427	DNTT	protein_coding
ENSBTAG00000005967	UBR2	protein_coding		ENSBTAG00000012067	EPG5	protein_coding		ENSBTAG00000018499	ANXA8L1	protein_coding		ENSBTAG00000039014	DEF8	protein_coding
ENSBTAG00000008432	NUP98	protein_coding		ENSBTAG00000034069	MAB21L1	protein_coding		ENSBTAG00000043951	IMPA2	protein_coding		ENSBTAG00000045593	EARS2	protein_coding
ENSBTAG00000046033	UBFD1	protein_coding		ENSBTAG00000019421	DACT1	protein_coding		ENSBTAG00000005682	UBAC2	protein_coding		ENSBTAG00000015450	CPEB3	protein_coding
ENSBTAG00000001961	MAP1B	protein_coding		ENSBTAG00000016744	CAPRIN1	protein_coding		ENSBTAG00000020939	PLAC9	protein_coding		ENSBTAG00000001961	MAP1B	protein_coding
ENSBTAG00000018970	XPO5	protein_coding		ENSBTAG00000022819	ONECUT2	protein_coding		ENSBTAG00000001656	TMEM254	protein_coding		ENSBTAG00000014370	NETO2	protein_coding
ENSBTAG00000011126	STK38	protein_coding		ENSBTAG00000020980	CAT	protein_coding		ENSBTAG00000009611	PHF21A	protein_coding		ENSBTAG00000002170	NOVA1	protein_coding
ENSBTAG00000021858	SLC5A12	protein_coding		ENSBTAG00000020018	FRK	protein_coding		ENSBTAG00000006860	VWA2	protein_coding		ENSBTAG00000010105	SLC35G1	protein_coding
ENSBTAG00000010105	SLC35G1	protein_coding		ENSBTAG00000017709	ATRNL1	protein_coding		ENSBTAG00000004899	ABLIM1	protein_coding		ENSBTAG00000020921	PRKCB	protein_coding
ENSBTAG00000011533	SLC22A31	protein_coding		ENSBTAG00000050848	ZCCHC2	protein_coding		ENSBTAG00000000376	P2RX3	protein_coding		ENSBTAG00000040427	ARHGAP19	protein_coding
ENSBTAG00000016984	PTPN9	protein_coding		ENSBTAG00000012929	CEP85L	protein_coding		ENSBTAG00000039377	SLITRK2	protein_coding		ENSBTAG00000047225	BCL2L14	protein_coding
ENSBTAG00000046701	FRAT2	protein_coding		ENSBTAG00000053374	NUS1	protein_coding		ENSBTAG00000019870	SLC14A1	protein_coding		ENSBTAG00000016984	PTPN9	protein_coding
ENSBTAG00000019780	USP5	protein_coding		ENSBTAG00000019302	BCL2	protein_coding		ENSBTAG00000033657	SLC35F1	protein_coding		ENSBTAG00000053346	SPSB2	protein_coding
ENSBTAG00000011197	IPMK	protein_coding		ENSBTAG00000007723	KDSR	protein_coding		ENSBTAG00000060527	IMPA1	protein_coding		ENSBTAG00000046701	FRAT2	protein_coding
ENSBTAG00000008353	CDKN1A	protein_coding		ENSBTAG00000021067	ACTR1A	protein_coding		ENSBTAG00000004005	WDR7	protein_coding		ENSBTAG00000019780	USP5	protein_coding
ENSBTAG00000007514	CPNE5	protein_coding		ENSBTAG00000001468	SAMD4A	protein_coding		ENSBTAG00000005154	APCDD1	protein_coding		ENSBTAG00000002393	C23H6orf89	protein_coding
ENSBTAG00000025931	NEU3	protein_coding		ENSBTAG00000007588	ERLIN1	protein_coding		ENSBTAG00000020999	DDB2	protein_coding		ENSBTAG00000005844	SCAMP2	protein_coding
ENSBTAG00000011748	SGMS1	protein_coding		ENSBTAG00000020533	FBXO34	protein_coding		ENSBTAG00000008936	ABCC2	protein_coding		ENSBTAG00000003509	PLEKHA2	protein_coding
ENSBTAG00000004238	TACC1	protein_coding		ENSBTAG00000039916	SMAD2	protein_coding		ENSBTAG00000005586	GATM	protein_coding		ENSBTAG00000011828	ARID3B	protein_coding
ENSBTAG00000007439	TENM4	protein_coding		ENSBTAG00000005412	NEDD4L	protein_coding		ENSBTAG00000004840	C1S	protein_coding		ENSBTAG00000004869	CXADR	protein_coding
ENSBTAG00000056510	FIBIN	protein_coding		ENSBTAG00000013636	DGKZ	protein_coding		ENSBTAG00000007591	CHUK	protein_coding		ENSBTAG00000014847	BBOX1	protein_coding
ENSBTAG00000002010	PI4K2A	protein_coding		ENSBTAG00000020681	FNDC3A	protein_coding		ENSBTAG00000007833	PIAS2	protein_coding		ENSBTAG00000002973	RPP30	protein_coding
ENSBTAG00000010191	PAK1	protein_coding		ENSBTAG00000004850	KPNA3	protein_coding		ENSBTAG00000055207	SCD	protein_coding		ENSBTAG00000016497	FAM168A	protein_coding
ENSBTAG00000014050	CHRNB3	protein_coding		ENSBTAG00000044153	SH3PXD2A	protein_coding		ENSBTAG00000039916	SMAD2	protein_coding		ENSBTAG00000018564	ZFYVE27	protein_coding
ENSBTAG00000018254	CDKN1B	protein_coding		ENSBTAG00000018829	SPRYD7	protein_coding		ENSBTAG00000016335	NPM3	protein_coding		ENSBTAG00000007630	RNF170	protein_coding
ENSBTAG00000019184	TRAPPC2L	protein_coding		ENSBTAG00000051262	MAGI2	protein_coding		ENSBTAG00000005524	HBP1	protein_coding		ENSBTAG00000018404	PRKG1	protein_coding
ENSBTAG00000018742	MTCH2	protein_coding		ENSBTAG00000005102	PHTF2	protein_coding		ENSBTAG00000012857	CNNM2	protein_coding		ENSBTAG00000016869	POLD3	protein_coding
ENSBTAG00000019434	PDCD4	protein_coding		ENSBTAG00000019537	MARCHF8	protein_coding		ENSBTAG00000077016	NUDT15	protein_coding		ENSBTAG00000018254	CDKN1B	protein_coding
ENSBTAG00000007709	SHOC2	protein_coding		ENSBTAG00000017137	CDC37L1	protein_coding		ENSBTAG00000009863	BHLHE40	protein_coding		ENSBTAG00000006291	CYLD	protein_coding
ENSBTAG00000026242	BAALC	protein_coding		ENSBTAG00000072255	SETD7	protein_coding		ENSBTAG00000004850	KPNA3	protein_coding		ENSBTAG00000058767	SLC7A5	protein_coding
ENSBTAG00000022808	CACUL1	protein_coding		ENSBTAG00000002835	SMAD1	protein_coding		ENSBTAG00000044153	SH3PXD2A	protein_coding		ENSBTAG00000002349	STX1B	protein_coding
ENSBTAG00000011917	GPAM	protein_coding		ENSBTAG00000019857	OTUD4	protein_coding		ENSBTAG00000018347	IL33	protein_coding		ENSBTAG00000011101	EML6	protein_coding
ENSBTAG00000007981	GRK5	protein_coding		ENSBTAG00000014007	ELMOD2	protein_coding		ENSBTAG00000005077	CXCL12	protein_coding		ENSBTAG00000052496	FGF14	protein_coding
ENSBTAG00000075482	LCOR	protein_coding		ENSBTAG00000003208	RAB33B	protein_coding		ENSBTAG00000006288	VSTM4	protein_coding		ENSBTAG00000006731	SLC7A5	protein_coding
ENSBTAG00000000317	MAPK8IP1	protein_coding		ENSBTAG00000017860	HIPK2	protein_coding		ENSBTAG00000005780	LDB1	protein_coding		ENSBTAG00000018869	IGSF6	protein_coding
ENSBTAG00000050055	VTI1A	protein_coding		ENSBTAG00000021846	CELSR3	protein_coding		ENSBTAG00000003294	MRPL43	protein_coding		ENSBTAG00000012102	TCF25	protein_coding
ENSBTAG00000009607	LARGE2	protein_coding		ENSBTAG00000003794	GNAO1	protein_coding		ENSBTAG00000000539	LRRC28	protein_coding		ENSBTAG00000000551	SMNDC1	protein_coding
ENSBTAG00000000376	P2RX3	protein_coding		ENSBTAG00000015385	CTDSPL2	protein_coding		ENSBTAG00000003298	LZTS2	protein_coding		ENSBTAG00000014396	KLF10	protein_coding
ENSBTAG00000007943	AZIN1	protein_coding		ENSBTAG00000021073	KIAA1549	protein_coding		ENSBTAG00000008719	PRKCD	protein_coding		ENSBTAG00000075571	HSBP1	protein_coding
ENSBTAG00000045879	CALHM5	protein_coding		ENSBTAG00000002287	CHD9	protein_coding		ENSBTAG00000017970	ZYX	protein_coding		ENSBTAG00000008351	C5H12orf60	protein_coding
ENSBTAG00000013259	POLR3A	protein_coding		ENSBTAG00000018019	BCL11B	protein_coding		ENSBTAG00000001857	DOK4	protein_coding		ENSBTAG00000020835	KIAA0513	protein_coding
ENSBTAG00000010490	PEX5	protein_coding		ENSBTAG00000018636	CCNK	protein_coding		ENSBTAG00000025181	CCDC85C	protein_coding		ENSBTAG00000075482	LCOR	protein_coding
ENSBTAG00000007347	ST8SIA3	protein_coding		ENSBTAG00000055278	NEGR1	protein_coding		ENSBTAG00000005647	GPR132	protein_coding		ENSBTAG00000021574	TCF7L2	protein_coding
ENSBTAG00000016327	SLC28A2	protein_coding		ENSBTAG00000007319	JAG2	protein_coding		ENSBTAG00000009124	FEZ1	protein_coding		ENSBTAG00000021208	RRM2B	protein_coding
ENSBTAG00000021065	MFSD13A	protein_coding		ENSBTAG00000019192	LHX8	protein_coding		ENSBTAG00000014062	FRMD1	protein_coding		ENSBTAG00000050888	DNAJC24	protein_coding
ENSBTAG00000019436	SLC39A13	protein_coding		ENSBTAG00000022471	TTPA	protein_coding		ENSBTAG00000031476	DLL1	protein_coding		ENSBTAG00000009340	KATNAL1	protein_coding
ENSBTAG00000021019	SLC30A4	protein_coding		ENSBTAG00000021504	TIRAP	protein_coding		ENSBTAG00000001174	MRPL15	protein_coding		ENSBTAG00000024381	MAN1A1	protein_coding
ENSBTAG00000002520	CELF1	protein_coding		ENSBTAG00000004022	PLAG1	protein_coding		ENSBTAG00000017632	AEN	protein_coding		ENSBTAG00000016744	CAPRIN1	protein_coding
ENSBTAG00000059506	RNF152	protein_coding		ENSBTAG00000015572	YTHDC1	protein_coding		ENSBTAG00000054400	NKAIN3	protein_coding		ENSBTAG00000007347	ST8SIA3	protein_coding
ENSBTAG00000006877	MMP16	protein_coding		ENSBTAG00000010026	CACNA1D	protein_coding		ENSBTAG00000011556	MED22	protein_coding		ENSBTAG00000011171	PIEZO2	protein_coding
ENSBTAG00000040293	RAG1	protein_coding		ENSBTAG00000064551	FAM133A	protein_coding		ENSBTAG00000014678	PAEP	protein_coding		ENSBTAG00000002059	MCM9	protein_coding
ENSBTAG00000002362	APOLD1	protein_coding		ENSBTAG00000044050	XKR4	protein_coding		ENSBTAG00000047543	NTRK3	protein_coding		ENSBTAG00000020999	DDB2	protein_coding
ENSBTAG00000077437	LHFPL3	protein_coding		ENSBTAG00000014169	PCDH19	protein_coding		ENSBTAG00000003450	ATP6V1H	protein_coding		ENSBTAG00000014501	FERMT2	protein_coding
ENSBTAG00000011956	CNNM1	protein_coding		ENSBTAG00000009541	SUCLG2	protein_coding		ENSBTAG00000013242	MYMK	protein_coding		ENSBTAG00000047600	ROS1	protein_coding
ENSBTAG00000003801	MBD1	protein_coding		ENSBTAG00000015384	PHF13	protein_coding		ENSBTAG00000021252	TMEM35A	protein_coding		ENSBTAG00000007723	KDSR	protein_coding
ENSBTAG00000013636	DGKZ	protein_coding		ENSBTAG00000004194	RALGDS	protein_coding		ENSBTAG00000004510	SARDH	protein_coding		ENSBTAG00000047842	PRLHR	protein_coding
ENSBTAG00000021849	DUS4L	protein_coding		ENSBTAG00000019836	GSKIP	protein_coding		ENSBTAG00000004511	VAV2	protein_coding		ENSBTAG00000021067	ACTR1A	protein_coding
ENSBTAG00000077016	NUDT15	protein_coding		ENSBTAG00000021614	TASP1	protein_coding		ENSBTAG00000014169	PCDH19	protein_coding		ENSBTAG00000021986	MAPK1IP1L	protein_coding
ENSBTAG00000019330	PROK2	protein_coding		ENSBTAG00000002668	ZNF711	protein_coding		ENSBTAG00000030317	PPP1R26	protein_coding		ENSBTAG00000007588	ERLIN1	protein_coding
ENSBTAG00000012904	EDEM1	protein_coding		ENSBTAG00000022681	EOGT	protein_coding		ENSBTAG00000005688	MRPS2	protein_coding		ENSBTAG00000013640	KLRG1	protein_coding
ENSBTAG00000020815	UHRF2	protein_coding		ENSBTAG00000009169	XPR1	protein_coding		ENSBTAG00000049163	TSPAN9	protein_coding		ENSBTAG00000027516	APLNR	protein_coding
ENSBTAG00000016533	FOXP1	protein_coding		ENSBTAG00000050382	LRCH2	protein_coding		ENSBTAG00000009704	CECR2	protein_coding		ENSBTAG00000006640	RB1	protein_coding
ENSBTAG00000052736	GLIS3	protein_coding		ENSBTAG00000020458	STX6	protein_coding		ENSBTAG00000015085	CLIC3	protein_coding		ENSBTAG00000011956	CNNM1	protein_coding
ENSBTAG00000058000	GPR27	protein_coding		ENSBTAG00000064040	VAMP3	protein_coding		ENSBTAG00000014729	MRPL51	protein_coding		ENSBTAG00000037457	MBD2	protein_coding
ENSBTAG00000016495	LINS1	protein_coding		ENSBTAG00000018984	PIK3CD	protein_coding		ENSBTAG00000014603	VAMP1	protein_coding		ENSBTAG00000014336	WBP1L	protein_coding
ENSBTAG00000006987	CERS3	protein_coding		ENSBTAG00000011628	EGFR	protein_coding		ENSBTAG00000008350	KLHL21	protein_coding		ENSBTAG00000012857	CNNM2	protein_coding
ENSBTAG00000009125	ALDH1A3	protein_coding		ENSBTAG00000006735	STAC	protein_coding		ENSBTAG00000004194	RALGDS	protein_coding		ENSBTAG00000077016	NUDT15	protein_coding
ENSBTAG00000072255	SETD7	protein_coding		ENSBTAG00000005627	PAFAH1B2	protein_coding		ENSBTAG00000002668	ZNF711	protein_coding		ENSBTAG00000017866	CD36	protein_coding
ENSBTAG00000034495	GTF2F2	protein_coding		ENSBTAG00000009826	GPD1L	protein_coding		ENSBTAG00000013538	PEX14	protein_coding		ENSBTAG00000052544	TMEM72	protein_coding
ENSBTAG00000002813	GAB1	protein_coding		ENSBTAG00000022799	NOTCH1	protein_coding		ENSBTAG00000020699	TSPAN11	protein_coding		ENSBTAG00000016529	SLC25A30	protein_coding
ENSBTAG00000018200	IL15	protein_coding		ENSBTAG00000020277	PPP2R1B	protein_coding		ENSBTAG00000009075	RNF207	protein_coding		ENSBTAG00000004745	NAA15	protein_coding
ENSBTAG00000024219	TRPV6	protein_coding		ENSBTAG00000016845	GALNT7	protein_coding		ENSBTAG00000012012	CYB5A	protein_coding		ENSBTAG00000002813	GAB1	protein_coding
ENSBTAG00000019859	B3GALT2	protein_coding		ENSBTAG00000009739	CSMD1	protein_coding		ENSBTAG00000008125	KCNAB2	protein_coding		ENSBTAG00000014021	UBN2	protein_coding
ENSBTAG00000014250	ZC3HAV1L	protein_coding		ENSBTAG00000001508	SH3RF1	protein_coding		ENSBTAG00000034493	ILRUN	protein_coding		ENSBTAG00000004838	IRX5	protein_coding
ENSBTAG00000001658	AKR1D1	protein_coding		ENSBTAG00000007192	SIDT2	protein_coding		ENSBTAG00000019832	TGFBR2	protein_coding		ENSBTAG00000024889	HSBP1	protein_coding
ENSBTAG00000024869	CX3CL1	protein_coding		ENSBTAG00000018093	KMT2A	protein_coding		ENSBTAG00000006170	ZNF76	protein_coding		ENSBTAG00000001848	KATNB1	protein_coding
ENSBTAG00000038141	ADGRG1	protein_coding		ENSBTAG00000021076	TNRC6B	protein_coding		ENSBTAG00000019492	FANCE	protein_coding		ENSBTAG00000005557	AFDN	protein_coding
ENSBTAG00000055278	NEGR1	protein_coding		ENSBTAG00000002960	WDR82	protein_coding		ENSBTAG00000000053	FILIP1	protein_coding		ENSBTAG00000014105	SRPRA	protein_coding
ENSBTAG00000000211	SHROOM2	protein_coding		ENSBTAG00000020055	CEP44	protein_coding		ENSBTAG00000005049	BLK	protein_coding		ENSBTAG00000046328	XG	protein_coding
ENSBTAG00000013176	SMOC2	protein_coding		ENSBTAG00000019645	TFDP1	protein_coding		ENSBTAG00000019539	MFAP3L	protein_coding		ENSBTAG00000021504	TIRAP	protein_coding
ENSBTAG00000018810	THBS2	protein_coding		ENSBTAG00000052924	NKAIN2	protein_coding		ENSBTAG00000027728	NUDT12	protein_coding		ENSBTAG00000017492	PCMTD1	protein_coding
ENSBTAG00000037383	AKAP13	protein_coding		ENSBTAG00000012019	IRS2	protein_coding		ENSBTAG00000035662	CAMK4	protein_coding		ENSBTAG00000020781	SETD6	protein_coding
ENSBTAG00000010165	C22H3orf18	protein_coding		ENSBTAG00000038849	TRDN	protein_coding		ENSBTAG00000020726	ARHGEF7	protein_coding		ENSBTAG00000070423	GPR31	protein_coding
ENSBTAG00000011614	PDE7A	protein_coding		ENSBTAG00000021339	SCN8A	protein_coding		ENSBTAG00000018093	KMT2A	protein_coding		ENSBTAG00000017851	RXRA	protein_coding
ENSBTAG00000046924	SEMA3G	protein_coding		ENSBTAG00000019847	CPEB2	protein_coding		ENSBTAG00000016515	EFNA5	protein_coding		ENSBTAG00000009315	CDON	protein_coding
ENSBTAG00000009138	UBXN2B	protein_coding		ENSBTAG00000009749	USP2	protein_coding		ENSBTAG00000014247	FAM83F	protein_coding		ENSBTAG00000002341	ETS1	protein_coding
ENSBTAG00000021252	TMEM35A	protein_coding		ENSBTAG00000006557	RHEBL1	protein_coding		ENSBTAG00000004877	TRAIP	protein_coding		ENSBTAG00000009412	SIAE	protein_coding
ENSBTAG00000001975	DRP2	protein_coding		ENSBTAG00000011338	NREP	protein_coding		ENSBTAG00000010860	DRD2	protein_coding		ENSBTAG00000021254	CENPI	protein_coding
ENSBTAG00000006902	KCNJ5	protein_coding		ENSBTAG00000005482	TMEM135	protein_coding		ENSBTAG00000021595	HIP1R	protein_coding		ENSBTAG00000004954	TOX	protein_coding
ENSBTAG00000002275	PTP4A1	protein_coding		ENSBTAG00000022960	HEPHL1	protein_coding		ENSBTAG00000008661	C15H11orf52	protein_coding		ENSBTAG00000009966	XRCC3	protein_coding
ENSBTAG00000011287	ATXN7	protein_coding		ENSBTAG00000015904	RORA	protein_coding		ENSBTAG00000014576	GUCY1A1	protein_coding		ENSBTAG00000000049	CCDC77	protein_coding
ENSBTAG00000014729	MRPL51	protein_coding		ENSBTAG00000020645	GNAI2	protein_coding		ENSBTAG00000064136	A4GALT	protein_coding		ENSBTAG00000021697	PDGFB	protein_coding
ENSBTAG00000009845	ITPK1	protein_coding		ENSBTAG00000000191	SLC25A20	protein_coding		ENSBTAG00000021339	SCN8A	protein_coding		ENSBTAG00000010581	MAGI1	protein_coding
ENSBTAG00000019916	CLMN	protein_coding		ENSBTAG00000014091	ARHGEF3	protein_coding		ENSBTAG00000001983	SMAGP	protein_coding		ENSBTAG00000013071	GPR153	protein_coding
ENSBTAG00000011826	PEX26	protein_coding		ENSBTAG00000014030	FGD6	protein_coding		ENSBTAG00000006114	ZCCHC8	protein_coding		ENSBTAG00000015554	TMF1	protein_coding
ENSBTAG00000017439	MIEF1	protein_coding		ENSBTAG00000000421	EEA1	protein_coding		ENSBTAG00000005681	ME1	protein_coding		ENSBTAG00000003997	UBE2D4	protein_coding
ENSBTAG00000037907	DSEL	protein_coding		ENSBTAG00000009565	RASA1	protein_coding		ENSBTAG00000047191	KCNA6	protein_coding		ENSBTAG00000019818	CASZ1	protein_coding
ENSBTAG00000078701	POU3F4	protein_coding		ENSBTAG00000004257	TAF4B	protein_coding		ENSBTAG00000012464	AFAP1	protein_coding		ENSBTAG00000012852	DICER1	protein_coding
ENSBTAG00000018799	GPSM1	protein_coding		ENSBTAG00000004189	MLXIP	protein_coding		ENSBTAG00000039340	SCN4B	protein_coding		ENSBTAG00000011613	PLS3	protein_coding
ENSBTAG00000008017	UNC79	protein_coding		ENSBTAG00000005497	RPRD1A	protein_coding		ENSBTAG00000009749	USP2	protein_coding		ENSBTAG00000004063	SERPINA5	protein_coding
ENSBTAG00000011966	LAMC1	protein_coding		ENSBTAG00000018131	ATF1	protein_coding		ENSBTAG00000007266	DDX55	protein_coding		ENSBTAG00000005985	CBLN2	protein_coding
ENSBTAG00000046957	DOK6	protein_coding		ENSBTAG00000019944	METAP2	protein_coding		ENSBTAG00000044048	LMBR1L	protein_coding		ENSBTAG00000010223	NTF3	protein_coding
ENSBTAG00000010401	UBE4B	protein_coding		ENSBTAG00000013391	ANKH	protein_coding		ENSBTAG00000047942	DESI1	protein_coding		ENSBTAG00000019684	NUDT3	protein_coding
ENSBTAG00000051897	NMNAT1	protein_coding		ENSBTAG00000019946	USP44	protein_coding		ENSBTAG00000003776	MSANTD1	protein_coding		ENSBTAG00000046185	BTBD7	protein_coding
ENSBTAG00000011800	ABCG4	protein_coding		ENSBTAG00000017164	LARP4	protein_coding		ENSBTAG00000013174	WBP2NL	protein_coding		ENSBTAG00000020458	STX6	protein_coding
ENSBTAG00000014700	DYNC1LI1	protein_coding		ENSBTAG00000000138	CCDC178	protein_coding		ENSBTAG00000015806	OAZ2	protein_coding		ENSBTAG00000020699	TSPAN11	protein_coding
ENSBTAG00000006817	CBL	protein_coding		ENSBTAG00000007383	ZNF521	protein_coding		ENSBTAG00000017864	PRPH	protein_coding		ENSBTAG00000046957	DOK6	protein_coding
ENSBTAG00000045754	SMIM1	protein_coding		ENSBTAG00000012476	NRBF2	protein_coding		ENSBTAG00000010138	SEMA3B	protein_coding		ENSBTAG00000007109	ASB2	protein_coding
ENSBTAG00000009306	MORN1	protein_coding		ENSBTAG00000019755	REEP3	protein_coding		ENSBTAG00000037738	SLC17A4	protein_coding		ENSBTAG00000009841	CNDP2	protein_coding
ENSBTAG00000037429	HTR1B	protein_coding		ENSBTAG00000051333	ARID5B	protein_coding		ENSBTAG00000019926	SCGN	protein_coding		ENSBTAG00000034493	ILRUN	protein_coding
ENSBTAG00000020277	PPP2R1B	protein_coding		ENSBTAG00000007847	EED	protein_coding		ENSBTAG00000000191	SLC25A20	protein_coding		ENSBTAG00000014249	IVNS1ABP	protein_coding
ENSBTAG00000019066	FAM167A	protein_coding		ENSBTAG00000017597	ESCO1	protein_coding		ENSBTAG00000011067	IL17RA	protein_coding		ENSBTAG00000006817	CBL	protein_coding
ENSBTAG00000073991	BAG2	protein_coding		ENSBTAG00000037803	ZNF197	protein_coding		ENSBTAG00000010029	ERC2	protein_coding		ENSBTAG00000038716	SKI	protein_coding
ENSBTAG00000039242	ZNF10	protein_coding		ENSBTAG00000003189	CCDC6	protein_coding		ENSBTAG00000007447	NUDT4	protein_coding		ENSBTAG00000000054	SNAPC4	protein_coding
ENSBTAG00000025029	MAN2A1	protein_coding		ENSBTAG00000065598	JOSD1	protein_coding		ENSBTAG00000030259	RASGRF2	protein_coding		ENSBTAG00000006738	GPR68	protein_coding
ENSBTAG00000017232	KIF13B	protein_coding		ENSBTAG00000019237	TXNDC5	protein_coding		ENSBTAG00000032517	BCL7A	protein_coding		ENSBTAG00000046122	NRARP	protein_coding
ENSBTAG00000010860	DRD2	protein_coding		ENSBTAG00000001523	YES1	protein_coding		ENSBTAG00000004685	SRGAP3	protein_coding		ENSBTAG00000015710	CD3E	protein_coding
ENSBTAG00000009575	TBC1D32	protein_coding		ENSBTAG00000021556	RANBP9	protein_coding		ENSBTAG00000013391	ANKH	protein_coding		ENSBTAG00000018123	FBLN5	protein_coding
ENSBTAG00000001593	OGFOD2	protein_coding		ENSBTAG00000020115	UBE2O	protein_coding		ENSBTAG00000046343	CCNJL	protein_coding		ENSBTAG00000043990	KHDRBS2	protein_coding
ENSBTAG00000008464	ABCB9	protein_coding		ENSBTAG00000039326	GCNT2	protein_coding		ENSBTAG00000012307	DTNA	protein_coding		ENSBTAG00000020277	PPP2R1B	protein_coding
ENSBTAG00000010789	ANKRD54	protein_coding		ENSBTAG00000000040	MAFG	protein_coding		ENSBTAG00000025071	TENM2	protein_coding		ENSBTAG00000019066	FAM167A	protein_coding
ENSBTAG00000012442	CTSB	protein_coding		ENSBTAG00000020758	MAP3K12	protein_coding		ENSBTAG00000021970	EYA4	protein_coding		ENSBTAG00000015119	SIK3	protein_coding
ENSBTAG00000012342	LIMA1	protein_coding		ENSBTAG00000022731	SSR1	protein_coding		ENSBTAG00000005246	DIP2B	protein_coding		ENSBTAG00000019987	RPP14	protein_coding
ENSBTAG00000000507	NR4A1	protein_coding		ENSBTAG00000046840	DEXI	protein_coding		ENSBTAG00000000672	OTULINL	protein_coding		ENSBTAG00000024539	SPSB1	protein_coding
ENSBTAG00000004769	NEIL2	protein_coding		ENSBTAG00000061554	TMEM170B	protein_coding		ENSBTAG00000015793	RAB38	protein_coding		ENSBTAG00000004231	GPM6A	protein_coding
ENSBTAG00000021099	CLVS2	protein_coding		ENSBTAG00000020273	YOD1	protein_coding		ENSBTAG00000034005	ZNF35	protein_coding		ENSBTAG00000001597	PITPNM2	protein_coding
ENSBTAG00000009489	CACNA2D2	protein_coding		ENSBTAG00000000494	PDE4D	protein_coding		ENSBTAG00000047582	CSNK1E	protein_coding		ENSBTAG00000033961	RNF217	protein_coding
ENSBTAG00000006118	RSRC2	protein_coding		ENSBTAG00000001189	AP1B1	protein_coding		ENSBTAG00000002923	CX3CR1	protein_coding		ENSBTAG00000004822	SOX10	protein_coding
ENSBTAG00000008897	BIN2	protein_coding		ENSBTAG00000022489	RNF213	protein_coding		ENSBTAG00000014012	CLUL1	protein_coding		ENSBTAG00000016511	POLDIP3	protein_coding
ENSBTAG00000008341	ARSB	protein_coding		ENSBTAG00000007896	NAGPA	protein_coding		ENSBTAG00000016021	GAA	protein_coding		ENSBTAG00000016069	ARF4	protein_coding
ENSBTAG00000037935	SMARCD1	protein_coding		ENSBTAG00000004038	ABAT	protein_coding		ENSBTAG00000003192	TBC1D16	protein_coding		ENSBTAG00000000507	NR4A1	protein_coding
ENSBTAG00000011581	BSN	protein_coding		ENSBTAG00000045824	SOX9	protein_coding		ENSBTAG00000003436	RHBDF2	protein_coding		ENSBTAG00000021099	CLVS2	protein_coding
ENSBTAG00000013555	ACVR1B	protein_coding		ENSBTAG00000018825	SSH1	protein_coding		ENSBTAG00000034436	PDPK1	protein_coding		ENSBTAG00000008900	CELA1	protein_coding
ENSBTAG00000020066	ZW10	protein_coding		ENSBTAG00000007210	RBFOX1	protein_coding		ENSBTAG00000076622	GFOD1	protein_coding		ENSBTAG00000004349	DAZAP2	protein_coding
ENSBTAG00000039340	SCN4B	protein_coding		ENSBTAG00000021143	DNMT3A	protein_coding		ENSBTAG00000000040	MAFG	protein_coding		ENSBTAG00000007374	LHFPL2	protein_coding
ENSBTAG00000016198	EP300	protein_coding		ENSBTAG00000014645	CNTN2	protein_coding		ENSBTAG00000013821	RIOK1	protein_coding		ENSBTAG00000005215	IL10RA	protein_coding
ENSBTAG00000001233	MPZL3	protein_coding		ENSBTAG00000004775	GRIA2	protein_coding		ENSBTAG00000008498	ALYREF	protein_coding		ENSBTAG00000011581	BSN	protein_coding
ENSBTAG00000003919	KIAA0408	protein_coding		ENSBTAG00000061681	RHOB	protein_coding		ENSBTAG00000003021	SP1	protein_coding		ENSBTAG00000040333	QDPR	protein_coding
ENSBTAG00000004934	NEMF	protein_coding		ENSBTAG00000004066	PARP8	protein_coding		ENSBTAG00000002361	TMCC2	protein_coding		ENSBTAG00000022632	TCTA	protein_coding
ENSBTAG00000018852	APC	protein_coding		ENSBTAG00000009121	STAG2	protein_coding		ENSBTAG00000002209	JPT2	protein_coding		ENSBTAG00000054195	GPX1	protein_coding
ENSBTAG00000007840	HMGCR	protein_coding		ENSBTAG00000043948	HCN1	protein_coding		ENSBTAG00000061554	TMEM170B	protein_coding		ENSBTAG00000014429	KMT2D	protein_coding
ENSBTAG00000016823	CSNK1G1	protein_coding		ENSBTAG00000007887	GRIN2A	protein_coding		ENSBTAG00000016552	NME3	protein_coding		ENSBTAG00000014424	DDN	protein_coding
ENSBTAG00000014608	KDM1B	protein_coding		ENSBTAG00000008441	SOCS3	protein_coding		ENSBTAG00000002188	C25H16orf89	protein_coding		ENSBTAG00000027453	RNF4	protein_coding
ENSBTAG00000018588	TMBIM6	protein_coding		ENSBTAG00000010198	ATF7IP2	protein_coding		ENSBTAG00000006663	CYTH1	protein_coding		ENSBTAG00000014608	KDM1B	protein_coding
ENSBTAG00000019217	KIF13A	protein_coding		ENSBTAG00000000501	KLHL13	protein_coding		ENSBTAG00000010427	RASSF5	protein_coding		ENSBTAG00000002014	SNX1	protein_coding
ENSBTAG00000074291	FZD4	protein_coding		ENSBTAG00000008272	EBF3	protein_coding		ENSBTAG00000004617	KIF19	protein_coding		ENSBTAG00000019217	KIF13A	protein_coding
ENSBTAG00000003766	BLOC1S4	protein_coding		ENSBTAG00000018697	WDR44	protein_coding		ENSBTAG00000015885	PPFIA4	protein_coding		ENSBTAG00000008935	PFDN5	protein_coding
ENSBTAG00000027868	DLG2	protein_coding		ENSBTAG00000008504	SYNGR3	protein_coding		ENSBTAG00000050459	FAM222A	protein_coding		ENSBTAG00000000455	CREBZF	protein_coding
ENSBTAG00000007592	RARG	protein_coding		ENSBTAG00000017745	IL6ST	protein_coding		ENSBTAG00000005695	NUDT6	protein_coding		ENSBTAG00000027868	DLG2	protein_coding
ENSBTAG00000005488	ARIH2	protein_coding		ENSBTAG00000012444	ADAM12	protein_coding		ENSBTAG00000031014	LDAH	protein_coding		ENSBTAG00000011146	RAB8B	protein_coding
ENSBTAG00000010784	ABT1	protein_coding		ENSBTAG00000012222	FA2H	protein_coding		ENSBTAG00000018819	TENM1	protein_coding		ENSBTAG00000017442	CDO1	protein_coding
ENSBTAG00000020963	RASSF1	protein_coding		ENSBTAG00000027924	SNX18	protein_coding		ENSBTAG00000004291	SEPTIN6	protein_coding		ENSBTAG00000017729	NR2C1	protein_coding
ENSBTAG00000009050	ADIPOR2	protein_coding		ENSBTAG00000034373	CDH13	protein_coding		ENSBTAG00000008272	EBF3	protein_coding		ENSBTAG00000010029	ERC2	protein_coding
ENSBTAG00000037738	SLC17A4	protein_coding		ENSBTAG00000077804	TIMP2	protein_coding		ENSBTAG00000000202	SLC25A19	protein_coding		ENSBTAG00000010916	LHFPL4	protein_coding
ENSBTAG00000018307	SEMA3F	protein_coding		ENSBTAG00000048655	NT5E	protein_coding		ENSBTAG00000007306	RAB3C	protein_coding		ENSBTAG00000003112	THUMPD3	protein_coding
ENSBTAG00000059979	IL17RD	protein_coding		ENSBTAG00000020829	PTPRK	protein_coding		ENSBTAG00000017187	TMEM255A	protein_coding		ENSBTAG00000013745	ITGA5	protein_coding
ENSBTAG00000009180	NRSN1	protein_coding		ENSBTAG00000001005	ZNF280B	protein_coding		ENSBTAG00000065402	CRKL	protein_coding		ENSBTAG00000032902	SLC11A2	protein_coding
ENSBTAG00000007780	CAMK1	protein_coding		ENSBTAG00000018658	TNRC6C	protein_coding		ENSBTAG00000051910	FGF10	protein_coding		ENSBTAG00000020126	MYO10	protein_coding
ENSBTAG00000006883	EIF4B	protein_coding		ENSBTAG00000014705	HES4	protein_coding		ENSBTAG00000021361	SAMD3	protein_coding		ENSBTAG00000000570	RET	protein_coding
ENSBTAG00000004685	SRGAP3	protein_coding		ENSBTAG00000038306	CBX2	protein_coding		ENSBTAG00000001144	NAA20	protein_coding		ENSBTAG00000007799	MTFR2	protein_coding
ENSBTAG00000012252	MOCOS	protein_coding		ENSBTAG00000017976	ABL1	protein_coding		ENSBTAG00000004875	NAA60	protein_coding		ENSBTAG00000078712	CABYR	protein_coding
ENSBTAG00000010924	LETMD1	protein_coding		ENSBTAG00000046841	IRF2BP2	protein_coding		ENSBTAG00000000185	SLC6A14	protein_coding		ENSBTAG00000018105	ACVR2B	protein_coding
ENSBTAG00000021970	EYA4	protein_coding		ENSBTAG00000039343	ZBTB34	protein_coding		ENSBTAG00000004502	CLUAP1	protein_coding		ENSBTAG00000017174	SCN11A	protein_coding
ENSBTAG00000000923	HOXC13	protein_coding		ENSBTAG00000023843	RALGPS1	protein_coding		ENSBTAG00000019105	NPLOC4	protein_coding		ENSBTAG00000003693	SUN2	protein_coding
ENSBTAG00000016420	CTNNB1	protein_coding		ENSBTAG00000018729	SPEN	protein_coding		ENSBTAG00000016577	AXIN1	protein_coding		ENSBTAG00000009969	RNPS1	protein_coding
ENSBTAG00000015793	RAB38	protein_coding		ENSBTAG00000000222	ARID4B	protein_coding		ENSBTAG00000001030	MTMR3	protein_coding		ENSBTAG00000014903	ABCA3	protein_coding
ENSBTAG00000051333	ARID5B	protein_coding		ENSBTAG00000001305	ATP2B2	protein_coding		ENSBTAG00000040111	OTOP3	protein_coding		ENSBTAG00000019193	SETD5	protein_coding
ENSBTAG00000006870	RASGEF1A	protein_coding		ENSBTAG00000032007	LRP11	protein_coding		ENSBTAG00000017976	ABL1	protein_coding		ENSBTAG00000011278	XYLB	protein_coding
ENSBTAG00000009668	TMEM184B	protein_coding		ENSBTAG00000026586	PPP1R14C	protein_coding		ENSBTAG00000015005	FANCG	protein_coding		ENSBTAG00000021577	ZFYVE16	protein_coding
ENSBTAG00000006588	CBY1	protein_coding		ENSBTAG00000015026	ABL2	protein_coding		ENSBTAG00000008092	RAB37	protein_coding		ENSBTAG00000001250	TFAP2A	protein_coding
ENSBTAG00000012074	MYB	protein_coding		ENSBTAG00000000076	RECK	protein_coding		ENSBTAG00000003901	DNMT3B	protein_coding		ENSBTAG00000005980	RREB1	protein_coding
ENSBTAG00000064679	SMIM13	protein_coding		ENSBTAG00000021107	STXBP5	protein_coding		ENSBTAG00000018725	FBLIM1	protein_coding		ENSBTAG00000016618	DSTYK	protein_coding
ENSBTAG00000018787	GCM2	protein_coding		ENSBTAG00000013400	VIP	protein_coding		ENSBTAG00000000044	MYADML2	protein_coding		ENSBTAG00000007268	F13A1	protein_coding
ENSBTAG00000020650	ADCYAP1	protein_coding		ENSBTAG00000009846	MTHFD1L	protein_coding		ENSBTAG00000013715	BRINP2	protein_coding		ENSBTAG00000030286	GABRA1	protein_coding
ENSBTAG00000002795	NKTR	protein_coding		ENSBTAG00000001585	WIPF1	protein_coding		ENSBTAG00000003501	SACM1L	protein_coding		ENSBTAG00000004551	RHOT2	protein_coding
ENSBTAG00000016240	RNF157	protein_coding		ENSBTAG00000011088	SLC6A6	protein_coding		ENSBTAG00000008232	DAB2IP	protein_coding		ENSBTAG00000010989	PIK3R1	protein_coding
ENSBTAG00000020758	MAP3K12	protein_coding		ENSBTAG00000002425	SCN9A	protein_coding		ENSBTAG00000013999	FAM20B	protein_coding		ENSBTAG00000032914	SLC11A2	protein_coding
ENSBTAG00000006189	ACTG1	protein_coding		ENSBTAG00000018520	SCN1A	protein_coding		ENSBTAG00000001015	TM9SF4	protein_coding		ENSBTAG00000015339	ENDOV	protein_coding
ENSBTAG00000001250	TFAP2A	protein_coding		ENSBTAG00000062861	POLR1D	protein_coding		ENSBTAG00000016731	TMEM42	protein_coding		ENSBTAG00000000494	PDE4D	protein_coding
ENSBTAG00000011359	CD7	protein_coding		ENSBTAG00000020984	RAPGEF4	protein_coding		ENSBTAG00000001305	ATP2B2	protein_coding		ENSBTAG00000004641	PLEKHA6	protein_coding
ENSBTAG00000013821	RIOK1	protein_coding		ENSBTAG00000020520	RASD1	protein_coding		ENSBTAG00000044064	RNF144A	protein_coding		ENSBTAG00000013074	PPP1R15B	protein_coding
ENSBTAG00000021668	METTL4	protein_coding		ENSBTAG00000031165	TRPM7	protein_coding		ENSBTAG00000015026	ABL2	protein_coding		ENSBTAG00000017255	ATAD2B	protein_coding
ENSBTAG00000003021	SP1	protein_coding		ENSBTAG00000000137	FRYL	protein_coding		ENSBTAG00000055183	HRCT1	pseudogene		ENSBTAG00000074169	SMIM15	protein_coding
ENSBTAG00000010251	GABRG2	protein_coding		ENSBTAG00000031567	SMARCC1	protein_coding		ENSBTAG00000008802	GID4	protein_coding		ENSBTAG00000001117	ANKRD50	protein_coding
ENSBTAG00000010989	PIK3R1	protein_coding		ENSBTAG00000013033	BTBD10	protein_coding		ENSBTAG00000018691	RHOU	protein_coding		ENSBTAG00000063257	BTG2	protein_coding
ENSBTAG00000002126	PFKFB2	protein_coding		ENSBTAG00000017837	GABRB1	protein_coding		ENSBTAG00000002476	DNAJC16	protein_coding		ENSBTAG00000000698	MYO18B	protein_coding
ENSBTAG00000044195	SDK2	protein_coding		ENSBTAG00000016836	PDK1	protein_coding		ENSBTAG00000009048	EFHD2	protein_coding		ENSBTAG00000021143	DNMT3A	protein_coding
ENSBTAG00000000494	PDE4D	protein_coding		ENSBTAG00000018824	MIA3	protein_coding		ENSBTAG00000003209	BLCAP	protein_coding		ENSBTAG00000012349	LAX1	protein_coding
ENSBTAG00000002073	RAD17	protein_coding		ENSBTAG00000005326	CSNK1A1	protein_coding		ENSBTAG00000019522	PPM1G	protein_coding		ENSBTAG00000007693	SLC45A3	protein_coding
ENSBTAG00000013147	NEFH	protein_coding		ENSBTAG00000016185	ENAH	protein_coding		ENSBTAG00000017459	DUSP18	protein_coding		ENSBTAG00000019166	NSMCE4A	protein_coding
ENSBTAG00000011461	ADORA1	protein_coding		ENSBTAG00000048622	TMOD3	protein_coding		ENSBTAG00000018269	MPV17	protein_coding		ENSBTAG00000031014	LDAH	protein_coding
ENSBTAG00000011717	SAP30BP	protein_coding		ENSBTAG00000014406	LATS2	protein_coding		ENSBTAG00000003256	TOMM34	protein_coding		ENSBTAG00000061541	FNDC10	protein_coding
ENSBTAG00000005379	SLC41A1	protein_coding		ENSBTAG00000008877	APBA1	protein_coding		ENSBTAG00000011381	SLC30A3	protein_coding		ENSBTAG00000011154	SDC1	protein_coding
ENSBTAG00000038107	MAPKAPK2	protein_coding		ENSBTAG00000019376	FNDC3B	protein_coding		ENSBTAG00000006832	SLC5A6	protein_coding		ENSBTAG00000004291	SEPTIN6	protein_coding
ENSBTAG00000046772	CLEC3A	protein_coding		ENSBTAG00000014794	SCYL3	protein_coding		ENSBTAG00000010131	CBFA2T2	protein_coding		ENSBTAG00000006569	SEZ6L	protein_coding
ENSBTAG00000015007	NCOA1	protein_coding		ENSBTAG00000014601	SGCB	protein_coding		ENSBTAG00000018214	SHISA2	protein_coding		ENSBTAG00000001204	JCAD	protein_coding
ENSBTAG00000024926	TMEM235	protein_coding		ENSBTAG00000016229	KLF9	protein_coding		ENSBTAG00000001410	GRAMD1B	protein_coding		ENSBTAG00000018436	UBE2J1	protein_coding
ENSBTAG00000013573	BIRC5	protein_coding		ENSBTAG00000039599	HOXB4	protein_coding		ENSBTAG00000014380	MCM2	protein_coding		ENSBTAG00000000257	MRAP2	protein_coding
ENSBTAG00000049306	MSRB1	protein_coding		ENSBTAG00000021427	HOXB3	protein_coding		ENSBTAG00000001640	EPB41L1	protein_coding		ENSBTAG00000001023	ZNF598	protein_coding
ENSBTAG00000015669	ADAT1	protein_coding		ENSBTAG00000019538	FBXO28	protein_coding		ENSBTAG00000038738	PXMP4	protein_coding		ENSBTAG00000012277	SRRD	protein_coding
ENSBTAG00000008272	EBF3	protein_coding		ENSBTAG00000000385	ZBTB18	protein_coding		ENSBTAG00000057758	CNIH3	protein_coding		ENSBTAG00000012124	GPBP1	protein_coding
ENSBTAG00000007306	RAB3C	protein_coding		ENSBTAG00000001478	DESI2	protein_coding		ENSBTAG00000017098	BPIFA1	protein_coding		ENSBTAG00000018837	SLC39A11	protein_coding
ENSBTAG00000009428	GAN	protein_coding		ENSBTAG00000048365	WNT7B	protein_coding		ENSBTAG00000018426	MRRF	protein_coding		ENSBTAG00000027924	SNX18	protein_coding
ENSBTAG00000013524	CMIP	protein_coding		ENSBTAG00000010120	HERC3	protein_coding		ENSBTAG00000017837	GABRB1	protein_coding		ENSBTAG00000074393	GPR52	protein_coding
ENSBTAG00000011366	ST8SIA6	protein_coding		ENSBTAG00000006614	TMCC1	protein_coding		ENSBTAG00000034113	GALNT10	protein_coding		ENSBTAG00000006672	SYNCRIP	protein_coding
ENSBTAG00000021361	SAMD3	protein_coding		ENSBTAG00000020061	KCNJ12	protein_coding		ENSBTAG00000016762	SLC25A12	protein_coding		ENSBTAG00000053135	TMEM236	protein_coding
ENSBTAG00000020382	RIN2	protein_coding		ENSBTAG00000014560	HLX	protein_coding		ENSBTAG00000015436	SLC27A4	protein_coding		ENSBTAG00000001030	MTMR3	protein_coding
ENSBTAG00000037523	B3GALT6	protein_coding		ENSBTAG00000027182	NR3C2	protein_coding		ENSBTAG00000017677	SCG3	protein_coding		ENSBTAG00000016471	PDPR	protein_coding
ENSBTAG00000020053	ZEB1	protein_coding		ENSBTAG00000002510	HNRNPUL2	protein_coding		ENSBTAG00000012771	CSF1R	protein_coding		ENSBTAG00000018086	TBC1D10A	protein_coding
ENSBTAG00000009871	RAB18	protein_coding		ENSBTAG00000008371	FBXL20	protein_coding		ENSBTAG00000005086	RPRD1B	protein_coding		ENSBTAG00000005504	TP53INP2	protein_coding
ENSBTAG00000004284	UFD1	protein_coding		ENSBTAG00000016094	SLC36A1	protein_coding		ENSBTAG00000038610	ZBTB26	protein_coding		ENSBTAG00000007184	NUDT7	protein_coding
ENSBTAG00000014705	HES4	protein_coding		ENSBTAG00000008969	SLC9A8	protein_coding		ENSBTAG00000005826	PTAR1	protein_coding		ENSBTAG00000058003	CD300E	protein_coding
ENSBTAG00000020552	PRDM2	protein_coding		ENSBTAG00000007662	HSPA5	protein_coding		ENSBTAG00000002139	MIXL1	protein_coding		ENSBTAG00000011810	ANGPTL2	protein_coding
ENSBTAG00000002303	GLG1	protein_coding		ENSBTAG00000015584	BMI1	protein_coding		ENSBTAG00000001600	DCUN1D4	protein_coding		ENSBTAG00000077155	SRSF2	protein_coding
ENSBTAG00000033174	TFAP4	protein_coding		ENSBTAG00000051090	KLF13	protein_coding		ENSBTAG00000016030	HOXD10	protein_coding		ENSBTAG00000015373	AADACL3	protein_coding
ENSBTAG00000009200	PAM16	protein_coding		ENSBTAG00000010344	SLC16A14	protein_coding		ENSBTAG00000019545	SPATA13	protein_coding		ENSBTAG00000011484	ZDHHC3	protein_coding
ENSBTAG00000012809	PHF24	protein_coding		ENSBTAG00000050907	RPP21	protein_coding		ENSBTAG00000003040	RALGAPB	protein_coding		ENSBTAG00000013271	NCOR1	protein_coding
ENSBTAG00000015000	VCP	protein_coding		ENSBTAG00000040497	LIN28A	protein_coding		ENSBTAG00000031618	WDR49	protein_coding		ENSBTAG00000044064	RNF144A	protein_coding
ENSBTAG00000003394	RNF215	protein_coding		ENSBTAG00000018033	PIP4K2A	protein_coding		ENSBTAG00000020213	NIPAL4	protein_coding		ENSBTAG00000000076	RECK	protein_coding
ENSBTAG00000052957	MON1B	protein_coding		ENSBTAG00000023963	RHBDD1	protein_coding		ENSBTAG00000011319	SLTM	protein_coding		ENSBTAG00000005857	SLC6A1	protein_coding
ENSBTAG00000046841	IRF2BP2	protein_coding		ENSBTAG00000039922	ARAP2	protein_coding		ENSBTAG00000013744	SYNPO	protein_coding		ENSBTAG00000009784	RAB32	protein_coding
ENSBTAG00000015537	RASAL2	protein_coding		ENSBTAG00000006499	PIP4K2B	protein_coding		ENSBTAG00000012671	TNIP1	protein_coding		ENSBTAG00000007159	ESR1	protein_coding
ENSBTAG00000008291	PROCR	protein_coding		ENSBTAG00000006756	MATR3	protein_coding		ENSBTAG00000018631	SAP18	protein_coding		ENSBTAG00000006962	NFS1	protein_coding
ENSBTAG00000014788	AKAP12	protein_coding		ENSBTAG00000005207	COPS7B	protein_coding		ENSBTAG00000021408	FMO1	protein_coding		ENSBTAG00000043975	MYCT1	protein_coding
ENSBTAG00000052708	RC3H1	protein_coding		ENSBTAG00000000175	N4BP2	protein_coding		ENSBTAG00000015248	PLA2G16	protein_coding		ENSBTAG00000035827	ATG7	protein_coding
ENSBTAG00000004256	ODC1	protein_coding		ENSBTAG00000025345	ARL10	protein_coding		ENSBTAG00000038831	PHYHD1	protein_coding		ENSBTAG00000013454	TAB2	protein_coding
ENSBTAG00000051913	UST	protein_coding		ENSBTAG00000023445	SIAH2	protein_coding		ENSBTAG00000012116	HNF4A	protein_coding		ENSBTAG00000003212	NNAT	protein_coding
ENSBTAG00000001305	ATP2B2	protein_coding		ENSBTAG00000017509	MYPN	protein_coding		ENSBTAG00000021781	MTFR1L	protein_coding		ENSBTAG00000001832	MRPL10	protein_coding
ENSBTAG00000044129	ST6GALNAC6	protein_coding		ENSBTAG00000004161	UBE2D2	protein_coding		ENSBTAG00000039153	RPS6KA4	protein_coding		ENSBTAG00000018600	VGLL4	protein_coding
ENSBTAG00000010743	FASTKD1	protein_coding		ENSBTAG00000019175	SOBP	protein_coding		ENSBTAG00000015553	SCAI	protein_coding		ENSBTAG00000017459	DUSP18	protein_coding
ENSBTAG00000008802	GID4	protein_coding		ENSBTAG00000021859	PDSS2	protein_coding		ENSBTAG00000044074	MLLT10	protein_coding		ENSBTAG00000001744	BET1L	protein_coding
ENSBTAG00000034225	TAF5L	protein_coding		ENSBTAG00000000816	PRDM1	protein_coding		ENSBTAG00000002834	CCDC69	protein_coding		ENSBTAG00000073157	RIC8A	protein_coding
ENSBTAG00000010180	URB2	protein_coding		ENSBTAG00000006529	PDSS1	protein_coding		ENSBTAG00000039223	WDR38	protein_coding		ENSBTAG00000012498	PAX5	protein_coding
ENSBTAG00000073224	SF3B5	protein_coding		ENSBTAG00000012994	LOX	protein_coding		ENSBTAG00000015278	ARPC5L	protein_coding		ENSBTAG00000031749	SLC35E2	protein_coding
ENSBTAG00000017283	GTF3C2	protein_coding		ENSBTAG00000000516	OTOR	protein_coding		ENSBTAG00000015745	RAB3IL1	protein_coding		ENSBTAG00000026523	PLAGL1	protein_coding
ENSBTAG00000018253	CHRNA1	protein_coding		ENSBTAG00000003349	JAKMIP2	protein_coding		ENSBTAG00000011358	IER3	protein_coding		ENSBTAG00000003489	IPCEF1	protein_coding
ENSBTAG00000012498	PAX5	protein_coding		ENSBTAG00000033153	GRIK2	protein_coding		ENSBTAG00000020305	TOR1A	protein_coding		ENSBTAG00000018576	DPYSL5	protein_coding
ENSBTAG00000031402	ASXL1	protein_coding		ENSBTAG00000010423	LIFR	protein_coding		ENSBTAG00000013339	NEBL	protein_coding		ENSBTAG00000052123	NFYB	protein_coding
ENSBTAG00000009665	UTRN	protein_coding		ENSBTAG00000011234	FOXO3	protein_coding		ENSBTAG00000014366	PRPF19	protein_coding		ENSBTAG00000015614	LNX2	protein_coding
ENSBTAG00000000880	GINM1	protein_coding		ENSBTAG00000020482	ASCC3	protein_coding		ENSBTAG00000008009	PLD6	protein_coding		ENSBTAG00000053007	ITPKB	protein_coding
ENSBTAG00000010131	CBFA2T2	protein_coding		ENSBTAG00000019806	YPEL2	protein_coding		ENSBTAG00000010278	STPG1	protein_coding		ENSBTAG00000001410	GRAMD1B	protein_coding
ENSBTAG00000011962	PLA2G3	protein_coding		ENSBTAG00000018528	USP45	protein_coding		ENSBTAG00000006686	NPNT	protein_coding		ENSBTAG00000012103	MAP2K4	protein_coding
ENSBTAG00000003489	IPCEF1	protein_coding		ENSBTAG00000037756	TET1	protein_coding		ENSBTAG00000011147	RNF13	protein_coding		ENSBTAG00000001640	EPB41L1	protein_coding
ENSBTAG00000018761	SLC35F6	protein_coding		ENSBTAG00000043999	REV1	protein_coding		ENSBTAG00000043958	TMEM33	protein_coding		ENSBTAG00000008978	USP22	protein_coding
ENSBTAG00000004948	LRATD1	protein_coding		ENSBTAG00000009156	CAMK2N1	protein_coding		ENSBTAG00000024983	FBXO47	protein_coding		ENSBTAG00000074210	PGGHG	protein_coding
ENSBTAG00000001928	PDIA6	protein_coding		ENSBTAG00000001687	STC1	protein_coding		ENSBTAG00000023963	RHBDD1	protein_coding		ENSBTAG00000006918	TLK1	protein_coding
ENSBTAG00000006526	BCL2L1	protein_coding		ENSBTAG00000010822	PLCXD3	protein_coding		ENSBTAG00000001100	IL22RA1	protein_coding		ENSBTAG00000040607	SLA2	protein_coding
ENSBTAG00000007837	SELENOI	protein_coding		ENSBTAG00000030674	AK4	protein_coding		ENSBTAG00000021664	TACR2	protein_coding		ENSBTAG00000013387	CHMP4B	protein_coding
ENSBTAG00000000700	PARVA	protein_coding		ENSBTAG00000003147	JAK1	protein_coding		ENSBTAG00000012262	FBXO10	protein_coding		ENSBTAG00000011098	TTLL8	protein_coding
ENSBTAG00000019529	ATP8A2	protein_coding		ENSBTAG00000030686	RAVER2	protein_coding		ENSBTAG00000010740	CLTB	protein_coding		ENSBTAG00000001093	KLHL23	protein_coding
ENSBTAG00000009407	MBTD1	protein_coding		ENSBTAG00000012596	POP1	protein_coding		ENSBTAG00000026676	SDC3	protein_coding		ENSBTAG00000061622	HOXB9	protein_coding
ENSBTAG00000012156	NAIF1	protein_coding		ENSBTAG00000055158	TP53INP1	protein_coding		ENSBTAG00000013131	FAM110D	protein_coding		ENSBTAG00000002586	TCF12	protein_coding
ENSBTAG00000016768	SCN3B	protein_coding		ENSBTAG00000004906	CCNE2	protein_coding		ENSBTAG00000017509	MYPN	protein_coding		ENSBTAG00000016684	ZNF202	protein_coding
ENSBTAG00000008978	USP22	protein_coding		ENSBTAG00000019877	DOCK7	protein_coding		ENSBTAG00000012534	BEND3	protein_coding		ENSBTAG00000035706	MYOCD	protein_coding
ENSBTAG00000016645	GABRA4	protein_coding		ENSBTAG00000030483	KLK7	protein_coding		ENSBTAG00000011839	HMGCS1	protein_coding		ENSBTAG00000018824	MIA3	protein_coding
ENSBTAG00000052632	TGIF2	protein_coding		ENSBTAG00000019472	NR3C1	protein_coding		ENSBTAG00000019509	NUDT5	protein_coding		ENSBTAG00000013938	PHC3	protein_coding
ENSBTAG00000053386	RAB43	protein_coding		ENSBTAG00000014825	NLK	protein_coding		ENSBTAG00000012629	ZNF362	protein_coding		ENSBTAG00000002699	KIT	protein_coding
ENSBTAG00000013616	AP4E1	protein_coding		ENSBTAG00000002112	INSIG2	protein_coding		ENSBTAG00000025242	C19H17orf78	protein_coding		ENSBTAG00000005865	MAPK6	protein_coding
ENSBTAG00000015839	MAP4	protein_coding		ENSBTAG00000009950	PAX3	protein_coding		ENSBTAG00000012560	SFTPC	protein_coding		ENSBTAG00000049754	FAM177B	protein_coding
ENSBTAG00000020296	UBR3	protein_coding		ENSBTAG00000003669	BNC2	protein_coding		ENSBTAG00000005807	MICU1	protein_coding		ENSBTAG00000003557	CCDC117	protein_coding
ENSBTAG00000001269	TMEM165	protein_coding		ENSBTAG00000008084	ZNF382	protein_coding		ENSBTAG00000008913	TMEM98	protein_coding		ENSBTAG00000031351	SEC14L4	protein_coding
ENSBTAG00000044044	CLOCK	protein_coding		ENSBTAG00000010871	ANKHD1	protein_coding		ENSBTAG00000013621	DPY19L4	protein_coding		ENSBTAG00000038610	ZBTB26	protein_coding
ENSBTAG00000007827	RCOR2	protein_coding		ENSBTAG00000006197	ZDHHC21	protein_coding		ENSBTAG00000005443	MIER1	protein_coding		ENSBTAG00000019376	FNDC3B	protein_coding
ENSBTAG00000034113	GALNT10	protein_coding		ENSBTAG00000024105	BCL2L11	protein_coding		ENSBTAG00000046672	ZDHHC18	protein_coding		ENSBTAG00000017090	SMCR8	protein_coding
ENSBTAG00000005359	TGFB2	protein_coding		ENSBTAG00000025213	OMG	protein_coding		ENSBTAG00000020351	SLC34A1	protein_coding		ENSBTAG00000000565	RFX7	protein_coding
ENSBTAG00000019246	SC5D	protein_coding		ENSBTAG00000033077	NUFIP2	protein_coding		ENSBTAG00000030499	DIAPH1	protein_coding		ENSBTAG00000045966	GPRIN3	protein_coding
ENSBTAG00000009835	CACNA1G	protein_coding		ENSBTAG00000020774	AK4	protein_coding		ENSBTAG00000006989	SEMA4F	protein_coding		ENSBTAG00000021921	STRBP	protein_coding
ENSBTAG00000038139	CERCAM	protein_coding		ENSBTAG00000000827	TAOK1	protein_coding		ENSBTAG00000006768	ENTPD4	protein_coding		ENSBTAG00000014601	SGCB	protein_coding
ENSBTAG00000005424	KCNC1	protein_coding		ENSBTAG00000016000	CARF	protein_coding		ENSBTAG00000020850	MUL1	protein_coding		ENSBTAG00000020403	ZMYM2	protein_coding
ENSBTAG00000017179	USP12	protein_coding		ENSBTAG00000014123	ZNF507	protein_coding		ENSBTAG00000002144	ADRB2	protein_coding		ENSBTAG00000013330	TBC1D20	protein_coding
ENSBTAG00000016185	ENAH	protein_coding		ENSBTAG00000018108	PXN	protein_coding		ENSBTAG00000007431	CEMIP	protein_coding		ENSBTAG00000048365	WNT7B	protein_coding
ENSBTAG00000023867	RC3H2	protein_coding		ENSBTAG00000013023	MAP4K4	protein_coding		ENSBTAG00000011721	MED13	protein_coding		ENSBTAG00000010550	EIF5A2	protein_coding
ENSBTAG00000010874	GHSR	protein_coding		ENSBTAG00000013607	WDR1	protein_coding		ENSBTAG00000050633	PLA2G2F	protein_coding		ENSBTAG00000012585	RAB3GAP2	protein_coding
ENSBTAG00000019376	FNDC3B	protein_coding		ENSBTAG00000004179	PSMD9	protein_coding		ENSBTAG00000025035	PRLR	protein_coding		ENSBTAG00000016122	PIGT	protein_coding
ENSBTAG00000045966	GPRIN3	protein_coding		ENSBTAG00000004912	ANKRD17	protein_coding		ENSBTAG00000008014	PPP5C	protein_coding		ENSBTAG00000007953	FBXW7	protein_coding
ENSBTAG00000021921	STRBP	protein_coding		ENSBTAG00000000855	NXN	protein_coding		ENSBTAG00000008109	TMEM97	protein_coding		ENSBTAG00000006776	KIAA0930	protein_coding
ENSBTAG00000000987	OTOG	protein_coding		ENSBTAG00000055204	JRK	protein_coding		ENSBTAG00000005234	LYPD1	protein_coding		ENSBTAG00000014619	WASF3	protein_coding
ENSBTAG00000009151	PYGO1	protein_coding		ENSBTAG00000008676	SRRM4	protein_coding		ENSBTAG00000039212	CTU1	protein_coding		ENSBTAG00000000033	PHOSPHO1	protein_coding
ENSBTAG00000014319	DNM3	protein_coding		ENSBTAG00000031473	ORC2	protein_coding		ENSBTAG00000004554	CAPZB	protein_coding		ENSBTAG00000002688	ATP1B1	protein_coding
ENSBTAG00000039599	HOXB4	protein_coding		ENSBTAG00000047834	EFR3A	protein_coding		ENSBTAG00000054656	PAIP2B	protein_coding		ENSBTAG00000025136	MYOZ3	protein_coding
ENSBTAG00000021427	HOXB3	protein_coding		ENSBTAG00000013196	STK17B	protein_coding		ENSBTAG00000014972	PTGER4	protein_coding		ENSBTAG00000008575	CGNL1	protein_coding
ENSBTAG00000016948	PTH1R	protein_coding		ENSBTAG00000016230	BRWD3	protein_coding		ENSBTAG00000011133	AP1S3	protein_coding		ENSBTAG00000008371	FBXL20	protein_coding
ENSBTAG00000027386	SOX12	protein_coding		ENSBTAG00000009101	SH2B3	protein_coding		ENSBTAG00000019213	CNNM4	protein_coding		ENSBTAG00000014179	SLC12A5	protein_coding
ENSBTAG00000000385	ZBTB18	protein_coding		ENSBTAG00000001398	ATP2A2	protein_coding		ENSBTAG00000013492	PRKAG3	protein_coding		ENSBTAG00000024822	SETX	protein_coding
ENSBTAG00000025400	PARP4	protein_coding		ENSBTAG00000048159	TAB3	protein_coding		ENSBTAG00000030335	ALDH4A1	protein_coding		ENSBTAG00000014400	E2F2	protein_coding
ENSBTAG00000006614	TMCC1	protein_coding		ENSBTAG00000044001	LPP	protein_coding		ENSBTAG00000014103	SH3GL2	protein_coding		ENSBTAG00000073554	SMIM15	protein_coding
ENSBTAG00000011865	MTA2	protein_coding		ENSBTAG00000025477	KIF3A	protein_coding		ENSBTAG00000069984	ZNF146	protein_coding		ENSBTAG00000018502	ARMC9	protein_coding
ENSBTAG00000003836	ADAM19	protein_coding		ENSBTAG00000074156	RLIM	protein_coding		ENSBTAG00000021832	HMGCL	protein_coding		ENSBTAG00000013314	PBX3	protein_coding
ENSBTAG00000011237	PKHD1	protein_coding		ENSBTAG00000005711	NSG1	protein_coding		ENSBTAG00000004489	APPBP2	protein_coding		ENSBTAG00000019001	PRDM10	protein_coding
ENSBTAG00000000032	ABI3	protein_coding		ENSBTAG00000039635	CCDC97	protein_coding		ENSBTAG00000008150	PKIA	protein_coding		ENSBTAG00000020747	ASS1	protein_coding
ENSBTAG00000013452	AQP9	protein_coding		ENSBTAG00000000668	SLC22A5	protein_coding		ENSBTAG00000021514	DNPEP	protein_coding		ENSBTAG00000008495	AP3B2	protein_coding
ENSBTAG00000001692	NDST1	protein_coding		ENSBTAG00000005615	CEACAM1	protein_coding		ENSBTAG00000016972	RAB11FIP4	protein_coding		ENSBTAG00000013772	SRRM1	protein_coding
ENSBTAG00000027182	NR3C2	protein_coding		ENSBTAG00000010619	PPP3R1	protein_coding		ENSBTAG00000005273	IL1R1	protein_coding		ENSBTAG00000004227	TBCK	protein_coding
ENSBTAG00000000477	TLR5	protein_coding		ENSBTAG00000014916	GJC2	protein_coding		ENSBTAG00000037533	C4A	protein_coding		ENSBTAG00000055257	RAP2B	protein_coding
ENSBTAG00000002974	FMO2	protein_coding		ENSBTAG00000005803	PTPDC1	protein_coding		ENSBTAG00000015976	PHF12	protein_coding		ENSBTAG00000011150	PFN2	protein_coding
ENSBTAG00000068398	JPH2	protein_coding		ENSBTAG00000044202	CNKSR2	protein_coding		ENSBTAG00000032366	SLC23A2	protein_coding		ENSBTAG00000007602	ITGA8	protein_coding
ENSBTAG00000021978	PARVB	protein_coding		ENSBTAG00000014353	SRP14	protein_coding		ENSBTAG00000047670	CHST8	protein_coding		ENSBTAG00000012972	CYP2U1	protein_coding
ENSBTAG00000025494	PAQR8	protein_coding		ENSBTAG00000003044	SPIN1	protein_coding		ENSBTAG00000000071	PMP2	protein_coding		ENSBTAG00000001651	SYF2	protein_coding
ENSBTAG00000007235	NTNG2	protein_coding		ENSBTAG00000001511	BCL6	protein_coding		ENSBTAG00000015188	KLF6	protein_coding		ENSBTAG00000070235	ARL5B	protein_coding
ENSBTAG00000007606	HNRNPU	protein_coding		ENSBTAG00000039195	NHS	protein_coding		ENSBTAG00000035587	ARRB2	protein_coding		ENSBTAG00000005525	LHX6	protein_coding
ENSBTAG00000009490	STX5	protein_coding		ENSBTAG00000006124	MAU2	protein_coding		ENSBTAG00000009872	SPHK2	protein_coding		ENSBTAG00000023963	RHBDD1	protein_coding
ENSBTAG00000005206	TMEM14A	protein_coding		ENSBTAG00000000576	ADGRG2	protein_coding		ENSBTAG00000013607	WDR1	protein_coding		ENSBTAG00000025413	RNF5	protein_coding
ENSBTAG00000004288	GSTA4	protein_coding		ENSBTAG00000019767	MIER2	protein_coding		ENSBTAG00000001114	PRKD3	protein_coding		ENSBTAG00000006223	THEMIS2	protein_coding
ENSBTAG00000018792	SLC22A11	protein_coding		ENSBTAG00000051592	GMNC	protein_coding		ENSBTAG00000036183	FBXW8	protein_coding		ENSBTAG00000001387	WDR73	protein_coding
ENSBTAG00000017788	AKT3	protein_coding		ENSBTAG00000000115	VPS54	protein_coding		ENSBTAG00000009602	TMEM120B	protein_coding		ENSBTAG00000018979	PUM1	protein_coding
ENSBTAG00000007783	MYBL2	protein_coding		ENSBTAG00000021226	SAR1B	protein_coding		ENSBTAG00000020074	NKPD1	protein_coding		ENSBTAG00000013699	TBC1D1	protein_coding
ENSBTAG00000030425	ID3	protein_coding		ENSBTAG00000010545	KXD1	protein_coding		ENSBTAG00000019162	MRM3	protein_coding		ENSBTAG00000038845	TYSND1	protein_coding
ENSBTAG00000015553	SCAI	protein_coding		ENSBTAG00000018322	SEC24A	protein_coding		ENSBTAG00000013395	DBIL5	protein_coding		ENSBTAG00000012262	FBXO10	protein_coding
ENSBTAG00000014199	TBX21	protein_coding		ENSBTAG00000020865	PELI1	protein_coding		ENSBTAG00000046273	TLCD3A	protein_coding		ENSBTAG00000020671	TRIM62	protein_coding
ENSBTAG00000002594	ZNF436	protein_coding		ENSBTAG00000003587	ELL	protein_coding		ENSBTAG00000019716	CXCL8	protein_coding		ENSBTAG00000018925	EXOSC3	protein_coding
ENSBTAG00000022294	FADS1	protein_coding		ENSBTAG00000004420	BAHD1	protein_coding		ENSBTAG00000009812	CXCL5	protein_coding		ENSBTAG00000020548	AZIN2	protein_coding
ENSBTAG00000015505	FADS2	protein_coding		ENSBTAG00000008863	TMEM87A	protein_coding		ENSBTAG00000046644	HRAS	protein_coding		ENSBTAG00000025426	NSD1	protein_coding
ENSBTAG00000006586	KPNB1	protein_coding		ENSBTAG00000014088	MBNL3	protein_coding		ENSBTAG00000001332	MYO1C	protein_coding		ENSBTAG00000008224	PAIP2	protein_coding
ENSBTAG00000045902	EPHB2	protein_coding		ENSBTAG00000021991	TMEFF1	protein_coding		ENSBTAG00000011479	INPP5K	protein_coding		ENSBTAG00000010134	OSTM1	protein_coding
ENSBTAG00000008726	NCS1	protein_coding		ENSBTAG00000012656	OVOL1	protein_coding		ENSBTAG00000003807	CNOT9	protein_coding		ENSBTAG00000014270	UNC5B	protein_coding
ENSBTAG00000003866	PPP1R8	protein_coding		ENSBTAG00000011125	MYO9B	protein_coding		ENSBTAG00000023365	CTU1	protein_coding		ENSBTAG00000009732	NCBP1	protein_coding
ENSBTAG00000007703	NMT2	protein_coding		ENSBTAG00000005714	ACTC1	protein_coding		ENSBTAG00000012200	ANKRD13D	protein_coding		ENSBTAG00000012022	TBC1D2B	protein_coding
ENSBTAG00000011150	PFN2	protein_coding		ENSBTAG00000001116	P4HA2	protein_coding		ENSBTAG00000010501	SELENOV	protein_coding		ENSBTAG00000019488	USP6NL	protein_coding
ENSBTAG00000017682	TET2	protein_coding		ENSBTAG00000040206	ZNF770	protein_coding		ENSBTAG00000021120	SMYD1	protein_coding		ENSBTAG00000018656	HP1BP3	protein_coding
ENSBTAG00000015163	TM4SF1	protein_coding		ENSBTAG00000013916	HERC2	protein_coding		ENSBTAG00000010493	SERTAD1	protein_coding		ENSBTAG00000002614	RUFY2	protein_coding
ENSBTAG00000024983	FBXO47	protein_coding		ENSBTAG00000017850	ARHGEF6	protein_coding		ENSBTAG00000010502	SERTAD3	protein_coding		ENSBTAG00000000816	PRDM1	protein_coding
ENSBTAG00000011532	MLLT6	protein_coding		ENSBTAG00000049091	SIX4	protein_coding		ENSBTAG00000045791	ZNF623	protein_coding		ENSBTAG00000008952	RAP1GAP	protein_coding
ENSBTAG00000048397	PRSS56	protein_coding		ENSBTAG00000021633	TDG	protein_coding		ENSBTAG00000072880	ZDHHC15	protein_coding		ENSBTAG00000012688	CAPSL	protein_coding
ENSBTAG00000013469	SRCIN1	protein_coding		ENSBTAG00000034978	FAM168B	protein_coding		ENSBTAG00000019461	NUMBL	protein_coding		ENSBTAG00000040490	CCDC3	protein_coding
ENSBTAG00000009579	CEP85	protein_coding		ENSBTAG00000001735	ADAM11	protein_coding		ENSBTAG00000020598	PPP2R2C	protein_coding		ENSBTAG00000008650	CAMK1D	protein_coding
ENSBTAG00000021310	COL4A4	protein_coding		ENSBTAG00000018255	ACTN1	protein_coding		ENSBTAG00000016290	MOB1B	protein_coding		ENSBTAG00000010423	LIFR	protein_coding
ENSBTAG00000030591	CWC25	protein_coding		ENSBTAG00000019591	DCX	protein_coding		ENSBTAG00000021025	P3H2	protein_coding		ENSBTAG00000000841	LZTS1	protein_coding
ENSBTAG00000001387	WDR73	protein_coding		ENSBTAG00000001717	AURKB	protein_coding		ENSBTAG00000019182	TIA1	protein_coding		ENSBTAG00000009163	TMEM234	protein_coding
ENSBTAG00000000288	UPF2	protein_coding		ENSBTAG00000020352	PAQR5	protein_coding		ENSBTAG00000012137	NTN1	protein_coding		ENSBTAG00000004518	GRHL2	protein_coding
ENSBTAG00000017243	GATA3	protein_coding		ENSBTAG00000021062	SMARCD2	protein_coding		ENSBTAG00000016648	BSG	protein_coding		ENSBTAG00000014592	AFG1L	protein_coding
ENSBTAG00000017488	KLF3	protein_coding		ENSBTAG00000072069	FAM199X	protein_coding		ENSBTAG00000009903	PTCH1	protein_coding		ENSBTAG00000008827	SPOCK2	protein_coding
ENSBTAG00000017809	PDS5A	protein_coding		ENSBTAG00000010457	NUAK1	protein_coding		ENSBTAG00000008932	SHISA7	protein_coding		ENSBTAG00000039711	ZFP62	protein_coding
ENSBTAG00000025426	NSD1	protein_coding		ENSBTAG00000038696	RAB8A	protein_coding		ENSBTAG00000007128	ATP13A1	protein_coding		ENSBTAG00000018067	S100PBP	protein_coding
ENSBTAG00000013131	FAM110D	protein_coding		ENSBTAG00000020638	TIMP3	protein_coding		ENSBTAG00000021924	PLA2G4E	protein_coding		ENSBTAG00000057495	SFXN5	protein_coding
ENSBTAG00000009562	ZNF593	protein_coding		ENSBTAG00000003848	ATRN	protein_coding		ENSBTAG00000007871	SNX12	protein_coding		ENSBTAG00000019099	SLC25A37	protein_coding
ENSBTAG00000044169	PRELID2	protein_coding		ENSBTAG00000012352	PARP16	protein_coding		ENSBTAG00000019785	CIC	protein_coding		ENSBTAG00000043999	REV1	protein_coding
ENSBTAG00000014316	HNRNPH3	protein_coding		ENSBTAG00000011396	HNRNPC	protein_coding		ENSBTAG00000012180	BMF	protein_coding		ENSBTAG00000022539	POLR2K	protein_coding
ENSBTAG00000012667	CAMK2G	protein_coding		ENSBTAG00000000742	AMOTL2	protein_coding		ENSBTAG00000022160	NAP1L4	protein_coding		ENSBTAG00000006988	M1AP	protein_coding
ENSBTAG00000001864	NR4A3	protein_coding		ENSBTAG00000003561	STK35	protein_coding		ENSBTAG00000004652	LPAR2	protein_coding		ENSBTAG00000020348	ASTL	protein_coding
ENSBTAG00000005492	CCNY	protein_coding		ENSBTAG00000011994	NDEL1	protein_coding		ENSBTAG00000069495	LBH	protein_coding		ENSBTAG00000030749	DNAJC6	protein_coding
ENSBTAG00000008583	PALD1	protein_coding		ENSBTAG00000014433	UBE2G1	protein_coding		ENSBTAG00000010691	USP39	protein_coding		ENSBTAG00000007111	STEAP3	protein_coding
ENSBTAG00000072398	PCBD1	protein_coding		ENSBTAG00000011593	QKI	protein_coding		ENSBTAG00000008396	MRPL54	protein_coding		ENSBTAG00000018245	SLC1A3	protein_coding
ENSBTAG00000011839	HMGCS1	protein_coding		ENSBTAG00000018053	RAB22A	protein_coding		ENSBTAG00000002018	EIF5A	protein_coding		ENSBTAG00000010249	TMEM222	protein_coding
ENSBTAG00000018646	ATP6V1B2	protein_coding		ENSBTAG00000020797	CABLES2	protein_coding		ENSBTAG00000009516	RNF20	protein_coding		ENSBTAG00000008250	SPRY4	protein_coding
ENSBTAG00000002680	TMEM132E	protein_coding		ENSBTAG00000064181	DIO2	protein_coding		ENSBTAG00000006482	PTCD3	protein_coding		ENSBTAG00000019011	PGM1	protein_coding
ENSBTAG00000011014	CHST3	protein_coding		ENSBTAG00000002982	PITPNM3	protein_coding		ENSBTAG00000019767	MIER2	protein_coding		ENSBTAG00000017339	RUNX1T1	protein_coding
ENSBTAG00000000917	BMP1	protein_coding		ENSBTAG00000012253	AGO1	protein_coding		ENSBTAG00000015138	MGA	protein_coding		ENSBTAG00000045887	DMTN	protein_coding
ENSBTAG00000001546	MGAT1	protein_coding		ENSBTAG00000047339	BCOR	protein_coding		ENSBTAG00000016457	FXR1	protein_coding		ENSBTAG00000021975	PATJ	protein_coding
ENSBTAG00000005441	ZMAT2	protein_coding		ENSBTAG00000019918	PSME3	protein_coding		ENSBTAG00000004767	SYK	protein_coding		ENSBTAG00000021951	RBM17	protein_coding
ENSBTAG00000010837	HTR4	protein_coding		ENSBTAG00000010666	KHNYN	protein_coding		ENSBTAG00000003587	ELL	protein_coding		ENSBTAG00000021494	EN1	protein_coding
ENSBTAG00000019225	SLC39A14	protein_coding		ENSBTAG00000006413	KATNBL1	protein_coding		ENSBTAG00000023929	FOSL2	protein_coding		ENSBTAG00000015474	SRSF11	protein_coding
ENSBTAG00000010313	DDX52	protein_coding		ENSBTAG00000019131	CELF3	protein_coding		ENSBTAG00000009554	EHBP1L1	protein_coding		ENSBTAG00000002817	SLC46A1	protein_coding
ENSBTAG00000004710	HNF1B	protein_coding		ENSBTAG00000005161	ATP8B2	protein_coding		ENSBTAG00000013774	CCDC9B	protein_coding		ENSBTAG00000000080	GRWD1	protein_coding
ENSBTAG00000005589	STK19	protein_coding		ENSBTAG00000014412	ELAVL3	protein_coding		ENSBTAG00000030824	L3HYPDH	protein_coding		ENSBTAG00000018518	RASL10B	protein_coding
ENSBTAG00000011572	TSPYL5	protein_coding		ENSBTAG00000065529	RAB3D	protein_coding		ENSBTAG00000001077	OSBPL5	protein_coding		ENSBTAG00000000322	CD2AP	protein_coding
ENSBTAG00000014505	NGRN	protein_coding						ENSBTAG00000066033	NIPA1	protein_coding		ENSBTAG00000008788	SLC13A2	protein_coding
ENSBTAG00000004147	FBH1	protein_coding						ENSBTAG00000014665	ADAMTS2	protein_coding		ENSBTAG00000001450	APBB3	protein_coding
ENSBTAG00000017071	C1QTNF3	protein_coding						ENSBTAG00000020000	RAP1GAP2	protein_coding		ENSBTAG00000000013	PRKAA1	protein_coding
ENSBTAG00000012518	PCDH1	protein_coding						ENSBTAG00000021687	JADE2	protein_coding		ENSBTAG00000054656	PAIP2B	protein_coding
ENSBTAG00000008437	PCDH12	protein_coding						ENSBTAG00000010379	CRTC1	protein_coding		ENSBTAG00000019843	HAUS6	protein_coding
ENSBTAG00000003788	RCC1	protein_coding						ENSBTAG00000039658	PDCD7	protein_coding		ENSBTAG00000010846	CNNM3	protein_coding
ENSBTAG00000008250	SPRY4	protein_coding						ENSBTAG00000018971	RAD51B	protein_coding		ENSBTAG00000000579	NIPBL	protein_coding
ENSBTAG00000004475	CDK5R1	protein_coding						ENSBTAG00000049308	GAS2L3	protein_coding		ENSBTAG00000002997	ADAMTSL1	protein_coding
ENSBTAG00000020219	MSS51	protein_coding						ENSBTAG00000008151	MAP3K3	protein_coding		ENSBTAG00000030340	IFFO2	protein_coding
ENSBTAG00000015077	DDX18	protein_coding						ENSBTAG00000037951	KLHL6	protein_coding		ENSBTAG00000008072	SRSF10	protein_coding
ENSBTAG00000005008	WSB1	protein_coding						ENSBTAG00000015639	ERAL1	protein_coding		ENSBTAG00000030435	PNRC2	protein_coding
ENSBTAG00000010689	NRG2	protein_coding						ENSBTAG00000019591	DCX	protein_coding		ENSBTAG00000004489	APPBP2	protein_coding
ENSBTAG00000006438	ACTL8	protein_coding						ENSBTAG00000078788	GCSAML	protein_coding		ENSBTAG00000010871	ANKHD1	protein_coding
ENSBTAG00000002817	SLC46A1	protein_coding						ENSBTAG00000024947	TCAM1	protein_coding		ENSBTAG00000008150	PKIA	protein_coding
ENSBTAG00000004554	CAPZB	protein_coding						ENSBTAG00000052072	B3GNTL1	protein_coding		ENSBTAG00000007303	RAD21	protein_coding
ENSBTAG00000001394	TMED9	protein_coding						ENSBTAG00000010068	REEP2	protein_coding		ENSBTAG00000013899	LARP4B	protein_coding
ENSBTAG00000014972	PTGER4	protein_coding						ENSBTAG00000045877	TSC22D3	protein_coding		ENSBTAG00000016972	RAB11FIP4	protein_coding
ENSBTAG00000006432	KCNE4	protein_coding						ENSBTAG00000021953	LARGE1	protein_coding		ENSBTAG00000005353	DES	protein_coding
ENSBTAG00000011950	EMC1	protein_coding						ENSBTAG00000066612	ABCG1	protein_coding		ENSBTAG00000004247	RPH3A	protein_coding
ENSBTAG00000008501	FOXD3	protein_coding						ENSBTAG00000001229	SLC25A22	protein_coding		ENSBTAG00000032366	SLC23A2	protein_coding
ENSBTAG00000021920	SEMA4C	protein_coding						ENSBTAG00000013163	ADAM33	protein_coding		ENSBTAG00000006066	CDS2	protein_coding
ENSBTAG00000070379	RXFP3	protein_coding						ENSBTAG00000007622	CTSD	protein_coding		ENSBTAG00000033077	NUFIP2	protein_coding
ENSBTAG00000009950	PAX3	protein_coding						ENSBTAG00000021780	SCO1	protein_coding		ENSBTAG00000065646	FBXO46	protein_coding
ENSBTAG00000021620	PITHD1	protein_coding						ENSBTAG00000012352	PARP16	protein_coding		ENSBTAG00000016338	SPPL3	protein_coding
ENSBTAG00000010290	GGNBP2	protein_coding						ENSBTAG00000061173	FGF11	protein_coding		ENSBTAG00000016092	SPATS2L	protein_coding
ENSBTAG00000011312	NKX2-4	protein_coding						ENSBTAG00000031725	TNFSF12	protein_coding		ENSBTAG00000000827	TAOK1	protein_coding
ENSBTAG00000022381	TET3	protein_coding						ENSBTAG00000021251	RIPK4	protein_coding		ENSBTAG00000011010	PRND	protein_coding
ENSBTAG00000017694	TRPS1	protein_coding						ENSBTAG00000000843	NDRG2	protein_coding		ENSBTAG00000011017	ABI2	protein_coding
ENSBTAG00000019152	NYAP2	protein_coding						ENSBTAG00000008237	TOLLIP	protein_coding		ENSBTAG00000027201	RAPH1	protein_coding
ENSBTAG00000013392	PLD2	protein_coding						ENSBTAG00000048090	UBE2G2	protein_coding		ENSBTAG00000015575	TACR1	protein_coding
ENSBTAG00000006601	KSR1	protein_coding						ENSBTAG00000019555	ZSCAN20	protein_coding		ENSBTAG00000050234	ZNF518B	protein_coding
ENSBTAG00000007648	NET1	protein_coding						ENSBTAG00000015580	TLE3	protein_coding		ENSBTAG00000011971	NRP2	protein_coding
ENSBTAG00000006162	RAB11FIP5	protein_coding						ENSBTAG00000016249	NAGS	protein_coding		ENSBTAG00000007139	WSB2	protein_coding
ENSBTAG00000012619	CNPPD1	protein_coding						ENSBTAG00000050388	KRBA2	protein_coding		ENSBTAG00000016299	ZNF784	protein_coding
ENSBTAG00000048876	FAM117B	protein_coding						ENSBTAG00000013279	FOXP3	protein_coding		ENSBTAG00000044032	KDM2A	protein_coding
ENSBTAG00000024980	VIT	protein_coding						ENSBTAG00000031895	TFB1M	protein_coding		ENSBTAG00000020416	PGAP1	protein_coding
ENSBTAG00000049772	GTF2F2	protein_coding						ENSBTAG00000019662	ATXN7L3	protein_coding		ENSBTAG00000013952	HNRNPD	protein_coding
ENSBTAG00000004969	LRRC14	protein_coding						ENSBTAG00000014433	UBE2G1	protein_coding		ENSBTAG00000008573	ZFP36	protein_coding
ENSBTAG00000010403	FAAP24	protein_coding						ENSBTAG00000010383	YTHDF1	protein_coding		ENSBTAG00000032588	TMEM150C	protein_coding
ENSBTAG00000014514	SEC1	protein_coding						ENSBTAG00000047956	NAGLU	protein_coding		ENSBTAG00000022449	SCD5	protein_coding
ENSBTAG00000011617	MAMSTR	protein_coding						ENSBTAG00000022314	EMD	protein_coding		ENSBTAG00000016230	BRWD3	protein_coding
ENSBTAG00000021768	CCNG2	protein_coding						ENSBTAG00000066268	C19H17orf100	protein_coding		ENSBTAG00000013624	LMNB2	protein_coding
ENSBTAG00000050234	ZNF518B	protein_coding						ENSBTAG00000015656	WSCD1	protein_coding		ENSBTAG00000008571	CUX2	protein_coding
ENSBTAG00000011011	SSH2	protein_coding						ENSBTAG00000013044	GAB3	protein_coding		ENSBTAG00000021120	SMYD1	protein_coding
ENSBTAG00000019341	NSRP1	protein_coding						ENSBTAG00000018178	NARF	protein_coding		ENSBTAG00000021140	RMND5A	protein_coding
ENSBTAG00000018126	VPS53	protein_coding						ENSBTAG00000001711	BORCS6	lncRNA		ENSBTAG00000019150	PLD3	protein_coding
ENSBTAG00000010998	CFLAR	protein_coding						ENSBTAG00000018176	CYBC1	protein_coding		ENSBTAG00000004237	BTC	protein_coding
ENSBTAG00000044032	KDM2A	protein_coding						ENSBTAG00000012406	ZBP1	protein_coding		ENSBTAG00000001398	ATP2A2	protein_coding
ENSBTAG00000005763	AKT1S1	protein_coding						ENSBTAG00000003565	TRIM3	protein_coding		ENSBTAG00000014324	ANTXR2	protein_coding
ENSBTAG00000007828	SLA	protein_coding						ENSBTAG00000004322	FOS	protein_coding		ENSBTAG00000038011	SH3RF3	protein_coding
ENSBTAG00000017437	TMEM237	protein_coding						ENSBTAG00000032079	SYT9	protein_coding		ENSBTAG00000016290	MOB1B	protein_coding
ENSBTAG00000011482	SLC43A2	protein_coding						ENSBTAG00000055120	OPHN1	protein_coding		ENSBTAG00000021097	PELI3	protein_coding
ENSBTAG00000008520	NFIC	protein_coding						ENSBTAG00000011788	CXHXorf38	protein_coding		ENSBTAG00000002348	SLC4A4	protein_coding
ENSBTAG00000018415	TTLL4	protein_coding						ENSBTAG00000013045	DKC1	protein_coding		ENSBTAG00000000152	RANBP2	protein_coding
ENSBTAG00000017706	SLC39A3	protein_coding						ENSBTAG00000025458	DPF3	protein_coding		ENSBTAG00000020147	BBS1	protein_coding
ENSBTAG00000007644	GNG7	protein_coding						ENSBTAG00000020244	EFNA1	protein_coding		ENSBTAG00000071947	PTCHD1	protein_coding
ENSBTAG00000055073	CDK15	protein_coding						ENSBTAG00000068008	BMP8B	protein_coding		ENSBTAG00000019382	PKDCC	protein_coding
ENSBTAG00000009414	PSMC4	protein_coding						ENSBTAG00000047314	PPIE	protein_coding		ENSBTAG00000012137	NTN1	protein_coding
ENSBTAG00000045791	ZNF623	protein_coding						ENSBTAG00000007844	CETN2	protein_coding		ENSBTAG00000013614	TMEM38A	protein_coding
ENSBTAG00000019461	NUMBL	protein_coding						ENSBTAG00000019906	VPS25	protein_coding		ENSBTAG00000002006	THBS1	protein_coding
ENSBTAG00000016125	KCNA7	protein_coding						ENSBTAG00000013079	CTCFL	protein_coding		ENSBTAG00000001694	TYRO3	protein_coding
ENSBTAG00000016290	MOB1B	protein_coding						ENSBTAG00000021232	TPD52L2	protein_coding		ENSBTAG00000016720	RAB1A	protein_coding
ENSBTAG00000010152	MID1	protein_coding						ENSBTAG00000038126	WIPF2	protein_coding		ENSBTAG00000010619	PPP3R1	protein_coding
ENSBTAG00000074156	RLIM	protein_coding						ENSBTAG00000021443	PGLYRP3	protein_coding		ENSBTAG00000025191	SKP1	protein_coding
ENSBTAG00000039935	KCNC3	protein_coding						ENSBTAG00000006539	SIRPB2	protein_coding		ENSBTAG00000004216	MAP3K2	protein_coding
ENSBTAG00000005711	NSG1	protein_coding						ENSBTAG00000019131	CELF3	protein_coding		ENSBTAG00000014353	SRP14	protein_coding
ENSBTAG00000045565	NHSL2	protein_coding						ENSBTAG00000018418	TMEM74B	protein_coding		ENSBTAG00000012180	BMF	protein_coding
ENSBTAG00000009479	UQCRQ	protein_coding						ENSBTAG00000017566	TUFT1	protein_coding		ENSBTAG00000019456	SPRED2	protein_coding
ENSBTAG00000005978	PIK3R5	protein_coding						ENSBTAG00000017564	CGN	protein_coding		ENSBTAG00000003889	PER1	protein_coding
ENSBTAG00000002394	TMEM44	protein_coding						ENSBTAG00000004712	MC3R	protein_coding		ENSBTAG00000012922	PHF2	protein_coding
ENSBTAG00000003168	HNRNPUL1	protein_coding						ENSBTAG00000008095	ACER1	protein_coding		ENSBTAG00000012281	AWAT2	protein_coding
ENSBTAG00000011415	ETF1	protein_coding						ENSBTAG00000002738	S1PR2	protein_coding		ENSBTAG00000019852	PDHA1	protein_coding
ENSBTAG00000014595	LIG1	protein_coding						ENSBTAG00000002277	MLLT1	protein_coding		ENSBTAG00000005091	DGKG	protein_coding
ENSBTAG00000011419	HSPA9	protein_coding						ENSBTAG00000006101	PSMD4	protein_coding		ENSBTAG00000010304	CHKA	protein_coding
ENSBTAG00000013613	SMIM7	protein_coding						ENSBTAG00000010303	ICAM1	protein_coding		ENSBTAG00000017068	DDA1	protein_coding
ENSBTAG00000039635	CCDC97	protein_coding						ENSBTAG00000017604	RAB13	protein_coding		ENSBTAG00000003553	ZFP36L2	protein_coding
ENSBTAG00000007708	NLGN3	protein_coding						ENSBTAG00000011284	SLC39A1	protein_coding		ENSBTAG00000019767	MIER2	protein_coding
ENSBTAG00000004879	FOXO4	protein_coding						ENSBTAG00000015369	MLLT11	protein_coding		ENSBTAG00000002976	CD177	protein_coding
ENSBTAG00000020777	ERCC3	protein_coding						ENSBTAG00000003217	CADM3	protein_coding		ENSBTAG00000017362	CNOT6	protein_coding
ENSBTAG00000014523	DIRAS2	protein_coding						ENSBTAG00000020117	ZBTB7A	protein_coding		ENSBTAG00000000682	RAPGEF6	protein_coding
ENSBTAG00000038600	LRRC15	protein_coding						ENSBTAG00000010622	TRIM46	protein_coding		ENSBTAG00000011859	IPPK	protein_coding
ENSBTAG00000004652	LPAR2	protein_coding						ENSBTAG00000065529	RAB3D	protein_coding		ENSBTAG00000055296	LGALSL	protein_coding
ENSBTAG00000020512	GJB1	protein_coding						ENSBTAG00000009435	SMG5	protein_coding		ENSBTAG00000004420	BAHD1	protein_coding
ENSBTAG00000013861	SLC8A1	protein_coding										ENSBTAG00000075866	ZNF575	protein_coding
ENSBTAG00000015171	CDK20	protein_coding										ENSBTAG00000003358	MCFD2	protein_coding
ENSBTAG00000007730	ZFX	protein_coding										ENSBTAG00000008089	AMMECR1L	protein_coding
ENSBTAG00000019958	NXNL2	protein_coding										ENSBTAG00000049389	CCDC121	protein_coding
ENSBTAG00000013031	TMEM62	protein_coding										ENSBTAG00000016806	PAFAH1B1	protein_coding
ENSBTAG00000004225	TSR1	protein_coding										ENSBTAG00000006071	CTTN	protein_coding
ENSBTAG00000025062	MAGEE2	protein_coding										ENSBTAG00000022288	AMMECR1	protein_coding
ENSBTAG00000012682	UNC13A	protein_coding										ENSBTAG00000020000	RAP1GAP2	protein_coding
ENSBTAG00000026080	LAIR1	protein_coding										ENSBTAG00000047560	C2CD4C	protein_coding
ENSBTAG00000012592	ANKLE1	protein_coding										ENSBTAG00000038409	MBD3	protein_coding
ENSBTAG00000012587	BABAM1	protein_coding										ENSBTAG00000008695	TCF3	protein_coding
ENSBTAG00000050333	PROKR1	protein_coding										ENSBTAG00000030744	NFYB	protein_coding
ENSBTAG00000025443	FNIP1	protein_coding										ENSBTAG00000001405	GLCE	protein_coding
ENSBTAG00000000115	VPS54	protein_coding										ENSBTAG00000000266	NAB1	protein_coding
ENSBTAG00000017678	SPRED3	protein_coding										ENSBTAG00000013113	VDAC1	protein_coding
ENSBTAG00000024081	ECM2	protein_coding										ENSBTAG00000037951	KLHL6	protein_coding
ENSBTAG00000008048	GCFC2	protein_coding										ENSBTAG00000031688	RBM4	protein_coding
ENSBTAG00000057394	RPUSD2	protein_coding										ENSBTAG00000019692	BCL2L2	protein_coding
ENSBTAG00000008866	GANC	protein_coding										ENSBTAG00000020390	ARL13A	protein_coding
ENSBTAG00000030933	ZNF576	protein_coding										ENSBTAG00000012797	DCUN1D1	protein_coding
ENSBTAG00000005946	USP13	protein_coding										ENSBTAG00000078788	GCSAML	protein_coding
ENSBTAG00000018127	PPM1A	protein_coding										ENSBTAG00000072069	FAM199X	protein_coding
ENSBTAG00000002767	GNB4	protein_coding										ENSBTAG00000006002	DIDO1	protein_coding
ENSBTAG00000013774	CCDC9B	protein_coding										ENSBTAG00000040551	ZBTB1	protein_coding
ENSBTAG00000061032	POLR2D	protein_coding										ENSBTAG00000010063	KDM3B	protein_coding
ENSBTAG00000001116	P4HA2	protein_coding										ENSBTAG00000007166	CAMKK1	protein_coding
ENSBTAG00000005751	CDAN1	protein_coding										ENSBTAG00000046846	FAM32A	protein_coding
ENSBTAG00000003094	SART1	protein_coding										ENSBTAG00000046956	STYX	protein_coding
ENSBTAG00000020922	UPF1	protein_coding										ENSBTAG00000020638	TIMP3	protein_coding
ENSBTAG00000077962	RAB11A	protein_coding										ENSBTAG00000046402	ASCL4	protein_coding
ENSBTAG00000048173	SMIM10	protein_coding										ENSBTAG00000062922	TSPEAR	protein_coding
ENSBTAG00000012371	CPD	protein_coding										ENSBTAG00000006785	ARF2	protein_coding
ENSBTAG00000004961	GOSR1	protein_coding										ENSBTAG00000003171	SHANK2	protein_coding
ENSBTAG00000020000	RAP1GAP2	protein_coding										ENSBTAG00000019242	CHRNB1	protein_coding
ENSBTAG00000000828	CAPN6	protein_coding										ENSBTAG00000014807	DPP8	protein_coding
ENSBTAG00000010635	RAB3A	protein_coding										ENSBTAG00000012552	FMR1	protein_coding
ENSBTAG00000069307	MPV17L2	protein_coding										ENSBTAG00000021259	C2CD2	protein_coding
ENSBTAG00000014676	SHROOM1	protein_coding										ENSBTAG00000017512	MAPT	protein_coding
ENSBTAG00000034978	FAM168B	protein_coding										ENSBTAG00000051958	CYB5D1	protein_coding
ENSBTAG00000008386	CLPX	protein_coding										ENSBTAG00000051206	KY	protein_coding
ENSBTAG00000002796	KLHL3	protein_coding										ENSBTAG00000046022	PYY	protein_coding
ENSBTAG00000019591	DCX	protein_coding										ENSBTAG00000018726	RIMS3	protein_coding
ENSBTAG00000037679	PPP1R3E	protein_coding										ENSBTAG00000020100	ARHGAP11A	protein_coding
ENSBTAG00000020352	PAQR5	protein_coding										ENSBTAG00000022962	DGKK	protein_coding
ENSBTAG00000012561	ORMDL1	protein_coding										ENSBTAG00000006366	NFATC4	protein_coding
ENSBTAG00000012797	DCUN1D1	protein_coding										ENSBTAG00000002827	ACAT2	protein_coding
ENSBTAG00000018880	TRPV1	protein_coding										ENSBTAG00000015166	PNLDC1	protein_coding
ENSBTAG00000020688	ARHGEF15	protein_coding										ENSBTAG00000011593	QKI	protein_coding
ENSBTAG00000007614	BBS4	protein_coding										ENSBTAG00000004680	SLC13A5	protein_coding
ENSBTAG00000043971	NOTCH3	protein_coding										ENSBTAG00000009775	PRRG3	protein_coding
ENSBTAG00000001827	GID8	protein_coding										ENSBTAG00000020573	SCUBE2	protein_coding
ENSBTAG00000006002	DIDO1	protein_coding										ENSBTAG00000002996	SHROOM4	protein_coding
ENSBTAG00000010068	REEP2	protein_coding										ENSBTAG00000017424	VAPB	protein_coding
ENSBTAG00000016221	AMOT	protein_coding										ENSBTAG00000032493	RETREG3	protein_coding
ENSBTAG00000020937	SNAPC1	protein_coding										ENSBTAG00000018324	AGO3	protein_coding
ENSBTAG00000045877	TSC22D3	protein_coding										ENSBTAG00000007817	BRCC3	protein_coding
ENSBTAG00000005564	PIAS1	protein_coding										ENSBTAG00000007104	JPH4	protein_coding
ENSBTAG00000013249	SALL2	protein_coding										ENSBTAG00000012125	GDI1	protein_coding
ENSBTAG00000008289	ZBTB4	protein_coding										ENSBTAG00000035907	DDX3X	protein_coding
ENSBTAG00000002702	TSPAN32	protein_coding										ENSBTAG00000010934	RAE1	protein_coding
ENSBTAG00000015158	INTS14	protein_coding										ENSBTAG00000005278	WEE1	protein_coding
ENSBTAG00000001320	VPS16	protein_coding										ENSBTAG00000033423	EFNA3	protein_coding
ENSBTAG00000005866	ZNF81	protein_coding										ENSBTAG00000007390	VAT1	protein_coding
ENSBTAG00000005897	FNTB	protein_coding										ENSBTAG00000038974	STMN3	protein_coding
ENSBTAG00000004990	NEO1	protein_coding										ENSBTAG00000053103	TCHH	protein_coding
ENSBTAG00000047101	CCDC177	protein_coding										ENSBTAG00000008181	CHAF1A	protein_coding
ENSBTAG00000004597	PIM2	protein_coding										ENSBTAG00000015336	PRUNE1	protein_coding
ENSBTAG00000013532	FAM187A	protein_coding										ENSBTAG00000021818	ADGRE5	protein_coding
ENSBTAG00000002748	PIP4P1	protein_coding										ENSBTAG00000021037	ARNT	protein_coding
ENSBTAG00000017418	RRP1B	protein_coding										ENSBTAG00000019220	SMARCA4	protein_coding
ENSBTAG00000002664	WNT9B	protein_coding										ENSBTAG00000019158	MEX3A	protein_coding
ENSBTAG00000075830	EXO5	protein_coding										ENSBTAG00000054765	PGLYRP4	protein_coding
ENSBTAG00000013277	CCDC22	protein_coding										ENSBTAG00000008649	ETV3	protein_coding
ENSBTAG00000016140	PPFIBP2	protein_coding										ENSBTAG00000018894	PEX11G	protein_coding
ENSBTAG00000014943	KDM5C	protein_coding										ENSBTAG00000010622	TRIM46	protein_coding
ENSBTAG00000039391	USP27X	protein_coding
ENSBTAG00000007788	GRIPAP1	protein_coding
ENSBTAG00000000905	RAB6B	protein_coding
ENSBTAG00000006510	YRDC	protein_coding
ENSBTAG00000014948	NUTM1	protein_coding
ENSBTAG00000031724	MAS1	protein_coding
ENSBTAG00000018813	IDH3B	protein_coding
ENSBTAG00000009775	PRRG3	protein_coding
ENSBTAG00000015593	KIAA0753	protein_coding
ENSBTAG00000000817	SYNJ2	protein_coding
ENSBTAG00000020397	APCDD1L	protein_coding
ENSBTAG00000007462	ASTE1	protein_coding
ENSBTAG00000005950	GPR50	protein_coding
ENSBTAG00000002562	PRAF2	protein_coding
ENSBTAG00000011463	MID1IP1	protein_coding
ENSBTAG00000021462	CSF3	protein_coding
ENSBTAG00000008105	RBM38	protein_coding
ENSBTAG00000004322	FOS	protein_coding
ENSBTAG00000045697	MTCP1	protein_coding
ENSBTAG00000012125	GDI1	protein_coding
ENSBTAG00000009987	ITGB3	protein_coding
ENSBTAG00000017177	RBM25	protein_coding
ENSBTAG00000020890	TRIM66	protein_coding
ENSBTAG00000011646	ZNF512B	protein_coding
ENSBTAG00000018249	KCNN3	protein_coding
ENSBTAG00000054059	MYCL	protein_coding
ENSBTAG00000025372	RIOX1	protein_coding
ENSBTAG00000045604	TTC9	protein_coding
ENSBTAG00000008333	ETV4	protein_coding
ENSBTAG00000007123	ENSA	protein_coding
ENSBTAG00000015154	MCL1	protein_coding
ENSBTAG00000021957	LTBP2	protein_coding
ENSBTAG00000002738	S1PR2	protein_coding
ENSBTAG00000006688	RPS6KL1	protein_coding
ENSBTAG00000072142	IRF2BPL	protein_coding
ENSBTAG00000045893	TIMM29	protein_coding
ENSBTAG00000020417	DAPK3	protein_coding
ENSBTAG00000012314	LDLR	protein_coding
ENSBTAG00000008649	ETV3	protein_coding
ENSBTAG00000016988	PIN1	protein_coding
Ensembl IDs, gene names and gene types of the 700, 585, 502 and 660 candidate targets for the bta-miR-150, -423-3p, -30b-5p and -222, respectively.
